# Supplementary material for: Tris(N,N′-diisopropyl­benzamidinato)cerium(III)
Source: Acta Crystallogr Sect E Struct Rep Online. 2010 Oct 30;66(Pt 11):m1474. doi: 10.1107/S1600536810042704 (PMC3009107; doi:10.1107/S1600536810042704)
Supplement: Supplementary file 1 [file e-66-m1474-sup1.cif]

##############################################################################
###                                                                        ###
###        Electronic paper (Acta Crystallographica Section E)             ###
###                                                                        ###
##############################################################################
#                                                                            #
# This CIF contains the data in a paper accepted for publication in Acta     #
# Crystallographica Section E. It conforms to the requirements of Notes      #
# for Authors for Section E, and has been peer reviewed under the auspices   #
# of the IUCr Commission on Journals.                                        #
#                                                                            #
# Full details of the Crystallographic Information File format               #
# are given in the paper "The Crystallographic Information File (CIF):       #
# a New Standard Archive File for Crystallography" by S. R. Hall, F. H.      #
# Allen and I. D. Brown [Acta Cryst. (1991), A47, 655-685].                  #
#                                                                            #
# The current version of the core CIF dictionary is obtainable from          #
# ftp://ftp.iucr.org/pub/cif_core.dic. The current version number is 2.4.    #
#                                                                            #
# Software is freely available for graphical display of the structure(s) in  #
# this CIF.  For information consult the CIF home page http://www.iucr.org/  #
# cif/home.html                                                              #
#                                                                            #
# This file may be used for bona fide research purposes within the           #
# scientific community so long as proper attribution is given to the journal # 
# article from which it was obtained.                                        #
#                                                                            #
##############################################################################
                                             
data_I
_audit_creation_method     SHELXL-97
_chemical_name_systematic
;
Tris(<i>N</i>,<i>N</i>'-diisopropylbenzamidinato)cerium(III)
;
_chemical_name_common     ?
_chemical_formula_moiety     ?
_chemical_formula_sum     'C39 H57 Ce N6'
_chemical_formula_iupac     '[Ce (C13 H19 N2)3]'
_chemical_formula_weight     750.03
_chemical_melting_point     ?
_symmetry_cell_setting     monoclinic
_symmetry_space_group_name_H-M     'C 2/c'
loop_
    _symmetry_equiv_pos_as_xyz
    'x, y, z'
    '-x, y, -z+1/2'
    'x+1/2, y+1/2, z'
    '-x+1/2, y+1/2, -z+1/2'
    '-x, -y, -z'
    'x, -y, z-1/2'
    '-x+1/2, -y+1/2, -z'
    'x+1/2, -y+1/2, z-1/2'
_cell_length_a     14.1225(4)
_cell_length_b     18.5957(6)
_cell_length_c     15.6544(4)
_cell_angle_alpha     90.00
_cell_angle_beta     98.324(2)
_cell_angle_gamma     90.00
_cell_volume     4067.8(2)
_cell_formula_units_Z     4
_cell_measurement_reflns_used     58857
_cell_measurement_theta_min     2.12
_cell_measurement_theta_max     29.58
_cell_measurement_temperature     133(2)
_exptl_crystal_description     prism
_exptl_crystal_colour     yellow
_exptl_crystal_size_max     0.30
_exptl_crystal_size_mid     0.20
_exptl_crystal_size_min     0.10
_exptl_crystal_density_diffrn     1.225
_exptl_crystal_density_meas     ?
_exptl_crystal_density_method     'not measured'
_exptl_crystal_F_000     1564
_exptl_absorpt_coefficient_mu     1.151
_exptl_absorpt_correction_type     none
_exptl_absorpt_process_details     ?
_exptl_absorpt_correction_T_min     ?
_exptl_absorpt_correction_T_max     ?
_exptl_special_details
;
;
_diffrn_ambient_temperature     133(2)
_diffrn_radiation_type     'Mo K\a'
_diffrn_radiation_wavelength     0.71073
_diffrn_radiation_source     'fine-focus sealed tube'
_diffrn_radiation_monochromator     'plane graphite'
_diffrn_measurement_device_type     'Stoe IPDS 2T'
_diffrn_measurement_method     'rotation method'
_diffrn_detector_area_resol_mean     6.67
_diffrn_reflns_number     32963
_diffrn_reflns_av_R_equivalents     0.0480
_diffrn_reflns_av_sigmaI/netI     0.0243
_diffrn_reflns_theta_min     2.12
_diffrn_reflns_theta_max     29.22
_diffrn_reflns_theta_full     29.22
_diffrn_measured_fraction_theta_max     0.991
_diffrn_measured_fraction_theta_full     0.991
_diffrn_reflns_limit_h_min     -19
_diffrn_reflns_limit_h_max     19
_diffrn_reflns_limit_k_min     -25
_diffrn_reflns_limit_k_max     25
_diffrn_reflns_limit_l_min     -21
_diffrn_reflns_limit_l_max     20
_diffrn_standards_number     ?
_diffrn_standards_interval_count     ?
_diffrn_standards_interval_time     ?
_diffrn_standards_decay_%     ?
_refine_special_details
;
Refinement of <i>F</i>^2^ against ALL reflections. The weighted <i>R</i>-factor
<i>wR</i> and goodness of fit <i>S</i> are based on <i>F</i>^2^, conventional
<i>R</i>-factors <i>R</i> are based on <i>F</i>, with <i>F</i> set to zero for
negative <i>F</i>^2^. The threshold expression of <i>F</i>^2^ >
\s(<i>F</i>^2^) is used only for calculating <i>R</i>-factors(gt) <i>etc</i>.
and is not relevant to the choice of reflections for refinement.
<i>R</i>-factors based on <i>F</i>^2^ are statistically about twice as large
as those based on <i>F</i>, and <i>R</i>- factors based on ALL data will be
even larger. The phenyl ring with two carbon atoms located on the <i>C</i>2
rotation axis lies in two alternative symmetry related positions.
;
_reflns_number_total     5485
_reflns_number_gt     5147
_reflns_threshold_expression     I>2sigma(I)
_refine_ls_structure_factor_coef     Fsqd
_refine_ls_matrix_type     full
_refine_ls_R_factor_all     0.0299
_refine_ls_R_factor_gt     0.0263
_refine_ls_wR_factor_gt     0.0601
_refine_ls_wR_factor_ref     0.0614
_refine_ls_goodness_of_fit_ref     1.108
_refine_ls_restrained_S_all     1.108
_refine_ls_number_reflns     5485
_refine_ls_number_parameters     230
_refine_ls_number_restraints     0
_refine_ls_hydrogen_treatment     constr
_refine_ls_weighting_scheme     calc
_refine_ls_weighting_details
         'calc w=1/[\s^2^(Fo^2^)+(0.0310P)^2^+1.6552P] where P=(Fo^2^+2Fc^2^)/3'
_atom_sites_solution_hydrogens     geom
_atom_sites_solution_primary     direct
_atom_sites_solution_secondary     difmap
_refine_ls_shift/su_max     0.002
_refine_ls_shift/su_mean     0.000
_refine_diff_density_max     0.643
_refine_diff_density_min     -0.997
_refine_ls_extinction_method     none
_refine_ls_extinction_coef     ?
loop_
    _atom_type_symbol
    _atom_type_description
    _atom_type_scat_dispersion_real
    _atom_type_scat_dispersion_imag
    _atom_type_scat_source
    'C' 'C' 0.0033 0.0016
                         'International Tables Vol C Tables 4.2.6.8 and 6.1.1.4'
    'H' 'H' 0.0000 0.0000
                         'International Tables Vol C Tables 4.2.6.8 and 6.1.1.4'
    'N' 'N' 0.0061 0.0033
                         'International Tables Vol C Tables 4.2.6.8 and 6.1.1.4'
    'Ce' 'Ce' -0.2486 2.6331
                         'International Tables Vol C Tables 4.2.6.8 and 6.1.1.4'
_computing_data_collection     'X-AREA (Stoe & Cie, 2002)'
_computing_cell_refinement     'X-AREA (Stoe & Cie, 2002)'
_computing_data_reduction     'X-RED (Stoe & Cie, 2002)'
_computing_structure_solution     'SHELXS97 (Sheldrick, 2008)'
_computing_structure_refinement     'SHELXL97 (Sheldrick, 2008)'
_computing_molecular_graphics     'XP (Siemens, 1994)'
_computing_publication_material     'SHELXL97 (Sheldrick, 2008)'
loop_
    _atom_site_type_symbol
    _atom_site_label
    _atom_site_fract_x
    _atom_site_fract_y
    _atom_site_fract_z
    _atom_site_U_iso_or_equiv
    _atom_site_adp_type
    _atom_site_calc_flag
    _atom_site_refinement_flags
    _atom_site_occupancy
    _atom_site_disorder_assembly
    _atom_site_disorder_group
    Ce Ce 0.5000 0.699350(7) 0.7500 0.03398(5) Uani d S 1 . .
    N N1 0.56280(13) 0.78730(10) 0.86347(14) 0.0595(5) Uani d . 1 . .
    N N2 0.41661(11) 0.74104(9) 0.87036(11) 0.0465(4) Uani d . 1 . .
    N N3 0.57059(11) 0.57999(8) 0.79492(11) 0.0471(4) Uani d . 1 A .
    C C1 0.48506(13) 0.78591(10) 0.90212(13) 0.0444(4) Uani d . 1 . .
    C C2 0.47606(12) 0.83394(10) 0.97814(12) 0.0413(4) Uani d . 1 . .
    C C3 0.52818(15) 0.82015(13) 1.05786(14) 0.0526(4) Uani d . 1 . .
    H H3 0.5700 0.7799 1.0648 0.063 Uiso calc R 1 . .
    C C4 0.52048(16) 0.86400(15) 1.12785(15) 0.0599(5) Uani d . 1 . .
    H H4 0.5566 0.8536 1.1825 0.072 Uiso calc R 1 . .
    C C5 0.46115(17) 0.92218(13) 1.11859(15) 0.0592(5) Uani d . 1 . .
    H H5 0.4554 0.9521 1.1667 0.071 Uiso calc R 1 . .
    C C6 0.40972(18) 0.93729(12) 1.03927(16) 0.0606(5) Uani d . 1 . .
    H H6 0.3692 0.9783 1.0325 0.073 Uiso calc R 1 . .
    C C7 0.41652(16) 0.89307(11) 0.96895(14) 0.0521(4) Uani d . 1 . .
    H H7 0.3801 0.9036 0.9145 0.062 Uiso calc R 1 . .
    C C8 0.33639(13) 0.72355(12) 0.91592(13) 0.0475(4) Uani d . 1 . .
    H H8 0.3350 0.7586 0.9641 0.057 Uiso calc R 1 . .
    C C9 0.3499(2) 0.64907(17) 0.9530(2) 0.0829(9) Uani d . 1 . .
    H H9A 0.3575 0.6149 0.9068 0.124 Uiso calc R 1 . .
    H H9B 0.2938 0.6357 0.9798 0.124 Uiso calc R 1 . .
    H H9C 0.4071 0.6480 0.9966 0.124 Uiso calc R 1 . .
    C C10 0.24360(16) 0.7286(2) 0.85526(17) 0.0734(7) Uani d . 1 . .
    H H10A 0.2345 0.7780 0.8338 0.110 Uiso calc R 1 . .
    H H10B 0.1904 0.7153 0.8860 0.110 Uiso calc R 1 . .
    H H10C 0.2454 0.6958 0.8065 0.110 Uiso calc R 1 . .
    C C11 0.63744(17) 0.84142(15) 0.88303(17) 0.0688(7) Uani d . 1 . .
    H H11 0.6314 0.8656 0.9391 0.083 Uiso calc R 1 . .
    C C12 0.6317(3) 0.89570(16) 0.8125(3) 0.1140(15) Uani d . 1 . .
    H H12A 0.6431 0.8721 0.7589 0.171 Uiso calc R 1 . .
    H H12B 0.6803 0.9329 0.8280 0.171 Uiso calc R 1 . .
    H H12C 0.5680 0.9178 0.8040 0.171 Uiso calc R 1 . .
    C C13 0.7336(2) 0.8035(2) 0.8890(3) 0.1099(14) Uani d . 1 . .
    H H13A 0.7361 0.7641 0.9309 0.165 Uiso calc R 1 . .
    H H13B 0.7851 0.8378 0.9076 0.165 Uiso calc R 1 . .
    H H13C 0.7414 0.7840 0.8322 0.165 Uiso calc R 1 . .
    C C14 0.5000 0.54307(13) 0.7500 0.0408(5) Uani d S 1 . .
    C C15 0.5009(10) 0.46299(10) 0.7603(6) 0.0382(13) Uani d PG 0.50 A -1
    C C16 0.4568(8) 0.4312(3) 0.8245(4) 0.068(2) Uani d PG 0.50 A -1
    H H16 0.4272 0.4603 0.8630 0.081 Uiso calc PR 0.50 A -1
    C C17 0.4559(5) 0.3567(3) 0.8326(3) 0.088(2) Uani d PG 0.50 A -1
    H H17 0.4258 0.3350 0.8765 0.105 Uiso calc PR 0.50 A -1
    C C18 0.4992(6) 0.31412(11) 0.7763(4) 0.074(2) Uani d PG 0.50 A -1
    H H18 0.4986 0.2633 0.7818 0.089 Uiso calc PR 0.50 A -1
    C C17A 0.5434(4) 0.3460(2) 0.7121(3) 0.0754(19) Uani d PG 0.50 A -1
    H H17A 0.5729 0.3168 0.6736 0.090 Uiso calc PR 0.50 A -1
    C C16A 0.5442(7) 0.4204(2) 0.7040(4) 0.0574(15) Uani d PG 0.50 A -1
    H H16A 0.5744 0.4421 0.6601 0.069 Uiso calc PR 0.50 A -1
    C C19 0.64510(15) 0.54478(12) 0.85451(16) 0.0561(5) Uani d . 1 . .
    H H19 0.6431 0.4920 0.8424 0.067 Uiso calc R 1 A .
    C C20 0.74139(19) 0.5732(2) 0.8419(3) 0.0961(11) Uani d . 1 A .
    H H20A 0.7531 0.5625 0.7830 0.144 Uiso calc R 1 . .
    H H20B 0.7909 0.5502 0.8833 0.144 Uiso calc R 1 . .
    H H20C 0.7432 0.6253 0.8511 0.144 Uiso calc R 1 . .
    C C21 0.6265(3) 0.5570(3) 0.9468(2) 0.1027(12) Uani d . 1 A .
    H H21A 0.6280 0.6086 0.9593 0.154 Uiso calc R 1 . .
    H H21B 0.6759 0.5326 0.9869 0.154 Uiso calc R 1 . .
    H H21C 0.5635 0.5376 0.9536 0.154 Uiso calc R 1 . .
loop_
    _atom_site_aniso_label
    _atom_site_aniso_U_11
    _atom_site_aniso_U_22
    _atom_site_aniso_U_33
    _atom_site_aniso_U_12
    _atom_site_aniso_U_13
    _atom_site_aniso_U_23
    Ce 0.03793(7) 0.03059(7) 0.03552(7) 0.000 0.01243(5) 0.000
    N1 0.0504(9) 0.0655(11) 0.0698(12) -0.0243(8) 0.0333(8) -0.0329(9)
    N2 0.0442(7) 0.0518(9) 0.0486(8) -0.0133(7) 0.0235(7) -0.0136(7)
    N3 0.0468(8) 0.0351(7) 0.0554(9) 0.0003(6) -0.0058(7) 0.0001(6)
    C1 0.0440(8) 0.0453(9) 0.0476(9) -0.0064(7) 0.0195(7) -0.0107(7)
    C2 0.0411(8) 0.0422(9) 0.0439(9) -0.0063(7) 0.0174(7) -0.0080(7)
    C3 0.0478(10) 0.0607(11) 0.0509(11) 0.0047(9) 0.0124(8) -0.0057(9)
    C4 0.0549(11) 0.0809(15) 0.0447(10) -0.0078(11) 0.0102(9) -0.0118(10)
    C5 0.0656(12) 0.0619(13) 0.0543(11) -0.0135(10) 0.0229(10) -0.0223(10)
    C6 0.0748(14) 0.0459(10) 0.0651(13) 0.0059(10) 0.0232(11) -0.0104(10)
    C7 0.0615(11) 0.0483(10) 0.0481(10) 0.0035(9) 0.0138(8) -0.0037(8)
    C8 0.0432(9) 0.0557(10) 0.0478(10) -0.0125(8) 0.0215(8) -0.0093(8)
    C9 0.0660(15) 0.0777(18) 0.112(2) -0.0061(13) 0.0372(15) 0.0276(17)
    C10 0.0447(11) 0.117(2) 0.0627(14) -0.0066(12) 0.0206(10) -0.0024(15)
    C11 0.0597(12) 0.0783(16) 0.0766(15) -0.0355(12) 0.0377(11) -0.0441(13)
    C12 0.093(2) 0.0517(15) 0.193(4) -0.0297(15) 0.006(3) 0.003(2)
    C13 0.0566(15) 0.127(3) 0.139(4) -0.0321(17) -0.0075(19) 0.001(3)
    C14 0.0412(11) 0.0337(11) 0.0476(13) 0.000 0.0075(10) 0.000
    C15 0.0347(11) 0.0388(12) 0.041(4) 0.004(2) 0.005(3) -0.0062(17)
    C16 0.079(4) 0.047(3) 0.087(6) 0.006(3) 0.043(5) 0.005(3)
    C17 0.097(5) 0.056(3) 0.120(7) 0.005(3) 0.053(5) 0.017(4)
    C18 0.076(3) 0.0347(19) 0.113(7) -0.001(2) 0.021(5) 0.004(2)
    C17A 0.089(4) 0.035(3) 0.111(6) 0.008(3) 0.045(4) -0.013(3)
    C16A 0.071(3) 0.038(2) 0.070(4) 0.003(2) 0.035(3) -0.004(2)
    C19 0.0502(10) 0.0450(10) 0.0678(13) 0.0025(8) -0.0093(9) 0.0033(9)
    C20 0.0523(13) 0.106(2) 0.124(3) -0.0045(14) -0.0092(15) 0.042(2)
    C21 0.098(2) 0.143(3) 0.0621(17) 0.027(2) -0.0057(16) 0.018(2)
_geom_special_details
;
All e.s.d.'s (except the e.s.d. in the dihedral angle between two l.s. planes)
are estimated using the full covariance matrix. The cell e.s.d.'s are taken
into account individually in the estimation of e.s.d.'s in distances, angles
and torsion angles; correlations between e.s.d.'s in cell parameters are only
used when they are defined by crystal symmetry. An approximate (isotropic)
treatment of cell e.s.d.'s is used for estimating e.s.d.'s involving l.s.
planes.
;
loop_
    _geom_bond_atom_site_label_1
    _geom_bond_atom_site_label_2
    _geom_bond_site_symmetry_2
    _geom_bond_distance
    _geom_bond_publ_flag
    Ce N1 . 2.4820(17) ?
    Ce N1 2_656 2.4820(17) ?
    Ce N2 . 2.4860(14) ?
    Ce N2 2_656 2.4860(14) ?
    Ce N3 2_656 2.4924(15) ?
    Ce N3 . 2.4924(15) ?
    Ce C14 . 2.906(2) ?
    Ce C1 . 2.9071(18) ?
    Ce C1 2_656 2.9071(18) ?
    N1 C1 . 1.328(2) ?
    N1 C11 . 1.458(2) ?
    N2 C1 . 1.319(2) ?
    N2 C8 . 1.460(2) ?
    N3 C14 . 1.325(2) ?
    N3 C19 . 1.457(2) ?
    C1 C2 . 1.508(2) ?
    C2 C3 . 1.378(3) ?
    C2 C7 . 1.379(3) ?
    C3 C4 . 1.383(3) ?
    C3 H3 . 0.9500 ?
    C4 C5 . 1.363(4) ?
    C4 H4 . 0.9500 ?
    C5 C6 . 1.374(4) ?
    C5 H5 . 0.9500 ?
    C6 C7 . 1.389(3) ?
    C6 H6 . 0.9500 ?
    C7 H7 . 0.9500 ?
    C8 C9 . 1.503(4) ?
    C8 C10 . 1.506(3) ?
    C8 H8 . 1.0000 ?
    C9 H9A . 0.9800 ?
    C9 H9B . 0.9800 ?
    C9 H9C . 0.9800 ?
    C10 H10A . 0.9800 ?
    C10 H10B . 0.9800 ?
    C10 H10C . 0.9800 ?
    C11 C12 . 1.490(5) ?
    C11 C13 . 1.521(5) ?
    C11 H11 . 1.0000 ?
    C12 H12A . 0.9800 ?
    C12 H12B . 0.9800 ?
    C12 H12C . 0.9800 ?
    C13 H13A . 0.9800 ?
    C13 H13B . 0.9800 ?
    C13 H13C . 0.9800 ?
    C14 N3 2_656 1.325(2) ?
    C14 C15 2_656 1.498(3) ?
    C14 C15 . 1.498(3) ?
    C15 C16 . 1.3900 ?
    C15 C16A . 1.3900 ?
    C16 C17 . 1.3900 ?
    C16 H16 . 0.9500 ?
    C17 C18 . 1.3900 ?
    C17 H17 . 0.9500 ?
    C18 C17A . 1.3900 ?
    C18 H18 . 0.9500 ?
    C17A C16A . 1.3900 ?
    C17A H17A . 0.9500 ?
    C16A H16A . 0.9500 ?
    C19 C20 . 1.498(4) ?
    C19 C21 . 1.522(4) ?
    C19 H19 . 1.0000 ?
    C20 H20A . 0.9800 ?
    C20 H20B . 0.9800 ?
    C20 H20C . 0.9800 ?
    C21 H21A . 0.9800 ?
    C21 H21B . 0.9800 ?
    C21 H21C . 0.9800 ?
loop_
    _geom_angle_atom_site_label_1
    _geom_angle_atom_site_label_2
    _geom_angle_atom_site_label_3
    _geom_angle_site_symmetry_1
    _geom_angle_site_symmetry_3
    _geom_angle
    _geom_angle_publ_flag
    N1 Ce N1 . 2_656 97.57(11) ?
    N1 Ce N2 . . 53.95(5) ?
    N1 Ce N2 2_656 . 100.23(6) ?
    N1 Ce N2 . 2_656 100.23(6) ?
    N1 Ce N2 2_656 2_656 53.95(5) ?
    N2 Ce N2 . 2_656 143.66(8) ?
    N1 Ce N3 . 2_656 151.12(7) ?
    N1 Ce N3 2_656 2_656 107.34(7) ?
    N2 Ce N3 . 2_656 106.11(6) ?
    N2 Ce N3 2_656 2_656 106.13(6) ?
    N1 Ce N3 . . 107.34(7) ?
    N1 Ce N3 2_656 . 151.12(7) ?
    N2 Ce N3 . . 106.13(6) ?
    N2 Ce N3 2_656 . 106.11(6) ?
    N3 Ce N3 2_656 . 54.12(7) ?
    N1 Ce C14 . . 131.22(6) ?
    N1 Ce C14 2_656 . 131.22(6) ?
    N2 Ce C14 . . 108.17(4) ?
    N2 Ce C14 2_656 . 108.17(4) ?
    N1 Ce C1 2_656 . 99.24(7) ?
    N2 Ce C1 2_656 . 123.14(6) ?
    N3 Ce C1 2_656 . 130.59(6) ?
    N3 Ce C1 . . 109.60(6) ?
    C14 Ce C1 . . 123.62(4) ?
    N1 Ce C1 . 2_656 99.24(7) ?
    N2 Ce C1 . 2_656 123.14(6) ?
    N3 Ce C1 2_656 2_656 109.60(6) ?
    N3 Ce C1 . 2_656 130.59(6) ?
    C14 Ce C1 . 2_656 123.62(4) ?
    C1 Ce C1 . 2_656 112.76(8) ?
    C1 N1 C11 . . 122.56(17) ?
    C1 N1 Ce . . 94.58(12) ?
    C11 N1 Ce . . 141.07(13) ?
    C1 N2 C8 . . 122.34(16) ?
    C1 N2 Ce . . 94.66(10) ?
    C8 N2 Ce . . 141.91(12) ?
    C14 N3 C19 . . 121.67(16) ?
    C14 N3 Ce . . 94.14(12) ?
    C19 N3 Ce . . 143.45(13) ?
    N2 C1 N1 . . 116.73(16) ?
    N2 C1 C2 . . 122.10(15) ?
    N1 C1 C2 . . 121.17(16) ?
    N2 C1 Ce . . 58.46(9) ?
    N1 C1 Ce . . 58.33(10) ?
    C2 C1 Ce . . 177.18(14) ?
    C3 C2 C7 . . 118.72(18) ?
    C3 C2 C1 . . 120.63(18) ?
    C7 C2 C1 . . 120.65(18) ?
    C2 C3 C4 . . 121.0(2) ?
    C2 C3 H3 . . 119.5 ?
    C4 C3 H3 . . 119.5 ?
    C5 C4 C3 . . 120.1(2) ?
    C5 C4 H4 . . 120.0 ?
    C3 C4 H4 . . 120.0 ?
    C4 C5 C6 . . 119.7(2) ?
    C4 C5 H5 . . 120.2 ?
    C6 C5 H5 . . 120.2 ?
    C5 C6 C7 . . 120.5(2) ?
    C5 C6 H6 . . 119.8 ?
    C7 C6 H6 . . 119.8 ?
    C2 C7 C6 . . 120.0(2) ?
    C2 C7 H7 . . 120.0 ?
    C6 C7 H7 . . 120.0 ?
    N2 C8 C9 . . 109.27(18) ?
    N2 C8 C10 . . 110.12(17) ?
    C9 C8 C10 . . 110.5(2) ?
    N2 C8 H8 . . 109.0 ?
    C9 C8 H8 . . 109.0 ?
    C10 C8 H8 . . 109.0 ?
    C8 C9 H9A . . 109.5 ?
    C8 C9 H9B . . 109.5 ?
    H9A C9 H9B . . 109.5 ?
    C8 C9 H9C . . 109.5 ?
    H9A C9 H9C . . 109.5 ?
    H9B C9 H9C . . 109.5 ?
    C8 C10 H10A . . 109.5 ?
    C8 C10 H10B . . 109.5 ?
    H10A C10 H10B . . 109.5 ?
    C8 C10 H10C . . 109.5 ?
    H10A C10 H10C . . 109.5 ?
    H10B C10 H10C . . 109.5 ?
    N1 C11 C12 . . 110.6(2) ?
    N1 C11 C13 . . 107.7(2) ?
    C12 C11 C13 . . 108.2(3) ?
    N1 C11 H11 . . 110.1 ?
    C12 C11 H11 . . 110.1 ?
    C13 C11 H11 . . 110.1 ?
    C11 C12 H12A . . 109.5 ?
    C11 C12 H12B . . 109.5 ?
    H12A C12 H12B . . 109.5 ?
    C11 C12 H12C . . 109.5 ?
    H12A C12 H12C . . 109.5 ?
    H12B C12 H12C . . 109.5 ?
    C11 C13 H13A . . 109.5 ?
    C11 C13 H13B . . 109.5 ?
    H13A C13 H13B . . 109.5 ?
    C11 C13 H13C . . 109.5 ?
    H13A C13 H13C . . 109.5 ?
    H13B C13 H13C . . 109.5 ?
    N3 C14 N3 . 2_656 117.6(2) ?
    N3 C14 C15 . 2_656 124.5(6) ?
    N3 C14 C15 2_656 2_656 117.6(6) ?
    N3 C14 C15 . . 117.6(6) ?
    N3 C14 C15 2_656 . 124.5(6) ?
    N3 C14 Ce . . 58.81(11) ?
    N3 C14 Ce 2_656 . 58.81(11) ?
    C15 C14 Ce 2_656 . 173.9(3) ?
    C15 C14 Ce . . 173.9(3) ?
    C16 C15 C16A . . 120.0 ?
    C16 C15 C14 . . 120.2(5) ?
    C16A C15 C14 . . 119.8(5) ?
    C17 C16 C15 . . 120.0 ?
    C17 C16 H16 . . 120.0 ?
    C15 C16 H16 . . 120.0 ?
    C16 C17 C18 . . 120.0 ?
    C16 C17 H17 . . 120.0 ?
    C18 C17 H17 . . 120.0 ?
    C17A C18 C17 . . 120.0 ?
    C17A C18 H18 . . 120.0 ?
    C17 C18 H18 . . 120.0 ?
    C18 C17A C16A . . 120.0 ?
    C18 C17A H17A . . 120.0 ?
    C16A C17A H17A . . 120.0 ?
    C17A C16A C15 . . 120.0 ?
    C17A C16A H16A . . 120.0 ?
    C15 C16A H16A . . 120.0 ?
    N3 C19 C20 . . 110.0(2) ?
    N3 C19 C21 . . 109.4(2) ?
    C20 C19 C21 . . 111.0(3) ?
    N3 C19 H19 . . 108.8 ?
    C20 C19 H19 . . 108.8 ?
    C21 C19 H19 . . 108.8 ?
    C19 C20 H20A . . 109.5 ?
    C19 C20 H20B . . 109.5 ?
    H20A C20 H20B . . 109.5 ?
    C19 C20 H20C . . 109.5 ?
    H20A C20 H20C . . 109.5 ?
    H20B C20 H20C . . 109.5 ?
    C19 C21 H21A . . 109.5 ?
    C19 C21 H21B . . 109.5 ?
    H21A C21 H21B . . 109.5 ?
    C19 C21 H21C . . 109.5 ?
    H21A C21 H21C . . 109.5 ?
    H21B C21 H21C . . 109.5 ?
loop_
    _geom_torsion_atom_site_label_1
    _geom_torsion_atom_site_label_2
    _geom_torsion_atom_site_label_3
    _geom_torsion_atom_site_label_4
    _geom_torsion_site_symmetry_1
    _geom_torsion_site_symmetry_2
    _geom_torsion_site_symmetry_3
    _geom_torsion_site_symmetry_4
    _geom_torsion
    _geom_torsion_publ_flag
    N1 Ce N1 C1 2_656 . . . 95.52(15) ?
    N2 Ce N1 C1 . . . . -1.66(13) ?
    N2 Ce N1 C1 2_656 . . . 150.12(14) ?
    N3 Ce N1 C1 2_656 . . . -54.1(2) ?
    N3 Ce N1 C1 . . . . -99.29(15) ?
    C14 Ce N1 C1 . . . . -84.48(15) ?
    C1 Ce N1 C1 2_656 . . . 122.86(14) ?
    N1 Ce N1 C11 2_656 . . . -67.9(3) ?
    N2 Ce N1 C11 . . . . -165.1(3) ?
    N2 Ce N1 C11 2_656 . . . -13.3(3) ?
    N3 Ce N1 C11 2_656 . . . 142.4(3) ?
    N3 Ce N1 C11 . . . . 97.3(3) ?
    C14 Ce N1 C11 . . . . 112.1(3) ?
    C1 Ce N1 C11 . . . . -163.4(4) ?
    C1 Ce N1 C11 2_656 . . . -40.5(3) ?
    N1 Ce N2 C1 . . . . 1.67(13) ?
    N1 Ce N2 C1 2_656 . . . -90.29(14) ?
    N2 Ce N2 C1 2_656 . . . -50.10(12) ?
    N3 Ce N2 C1 2_656 . . . 158.16(12) ?
    N3 Ce N2 C1 . . . . 101.64(13) ?
    C14 Ce N2 C1 . . . . 129.90(12) ?
    C1 Ce N2 C1 2_656 . . . -74.56(17) ?
    N1 Ce N2 C8 . . . . -165.3(3) ?
    N1 Ce N2 C8 2_656 . . . 102.8(2) ?
    N2 Ce N2 C8 2_656 . . . 143.0(2) ?
    N3 Ce N2 C8 2_656 . . . -8.8(2) ?
    N3 Ce N2 C8 . . . . -65.3(2) ?
    C14 Ce N2 C8 . . . . -37.0(2) ?
    C1 Ce N2 C8 . . . . -166.9(3) ?
    C1 Ce N2 C8 2_656 . . . 118.5(2) ?
    N1 Ce N3 C14 . . . . 155.00(8) ?
    N1 Ce N3 C14 2_656 . . . -56.63(17) ?
    N2 Ce N3 C14 . . . . 98.47(9) ?
    N2 Ce N3 C14 2_656 . . . -98.51(9) ?
    C1 Ce N3 C14 . . . . 126.50(9) ?
    C1 Ce N3 C14 2_656 . . . -85.72(11) ?
    N1 Ce N3 C19 . . . . -14.0(3) ?
    N1 Ce N3 C19 2_656 . . . 134.4(2) ?
    N2 Ce N3 C19 . . . . -70.5(3) ?
    N2 Ce N3 C19 2_656 . . . 92.5(3) ?
    N3 Ce N3 C19 2_656 . . . -169.0(3) ?
    C14 Ce N3 C19 . . . . -169.0(3) ?
    C1 Ce N3 C19 . . . . -42.5(3) ?
    C1 Ce N3 C19 2_656 . . . 105.3(3) ?
    C8 N2 C1 N1 . . . . 167.7(2) ?
    Ce N2 C1 N1 . . . . -2.8(2) ?
    C8 N2 C1 C2 . . . . -12.8(3) ?
    Ce N2 C1 C2 . . . . 176.75(17) ?
    C8 N2 C1 Ce . . . . 170.5(2) ?
    C11 N1 C1 N2 . . . . 170.5(2) ?
    Ce N1 C1 N2 . . . . 2.8(2) ?
    C11 N1 C1 C2 . . . . -9.0(4) ?
    Ce N1 C1 C2 . . . . -176.75(17) ?
    C11 N1 C1 Ce . . . . 167.7(3) ?
    N1 Ce C1 N2 . . . . -177.0(2) ?
    N1 Ce C1 N2 2_656 . . . 94.41(13) ?
    N2 Ce C1 N2 2_656 . . . 147.12(11) ?
    N3 Ce C1 N2 2_656 . . . -28.07(16) ?
    N3 Ce C1 N2 . . . . -87.12(13) ?
    C14 Ce C1 N2 . . . . -61.08(14) ?
    C1 Ce C1 N2 2_656 . . . 118.92(14) ?
    N1 Ce C1 N1 2_656 . . . -88.55(18) ?
    N2 Ce C1 N1 . . . . 177.0(2) ?
    N2 Ce C1 N1 2_656 . . . -35.84(17) ?
    N3 Ce C1 N1 2_656 . . . 148.96(14) ?
    N3 Ce C1 N1 . . . . 89.91(15) ?
    C14 Ce C1 N1 . . . . 115.96(14) ?
    C1 Ce C1 N1 2_656 . . . -64.04(14) ?
    N2 C1 C2 C3 . . . . 107.5(2) ?
    N1 C1 C2 C3 . . . . -73.0(3) ?
    N2 C1 C2 C7 . . . . -73.4(3) ?
    N1 C1 C2 C7 . . . . 106.2(2) ?
    C7 C2 C3 C4 . . . . 0.7(3) ?
    C1 C2 C3 C4 . . . . 179.88(19) ?
    C2 C3 C4 C5 . . . . -0.4(4) ?
    C3 C4 C5 C6 . . . . -0.5(4) ?
    C4 C5 C6 C7 . . . . 1.1(4) ?
    C3 C2 C7 C6 . . . . -0.2(3) ?
    C1 C2 C7 C6 . . . . -179.3(2) ?
    C5 C6 C7 C2 . . . . -0.8(4) ?
    C1 N2 C8 C9 . . . . -105.7(3) ?
    Ce N2 C8 C9 . . . . 58.8(3) ?
    C1 N2 C8 C10 . . . . 132.7(2) ?
    Ce N2 C8 C10 . . . . -62.8(3) ?
    C1 N1 C11 C12 . . . . -104.8(3) ?
    Ce N1 C11 C12 . . . . 55.4(4) ?
    C1 N1 C11 C13 . . . . 137.2(3) ?
    Ce N1 C11 C13 . . . . -62.6(4) ?
    C19 N3 C14 N3 . . . 2_656 172.3(2) ?
    C19 N3 C14 C15 . . . 2_656 -13.8(4) ?
    Ce N3 C14 C15 . . . 2_656 173.9(3) ?
    C19 N3 C14 C15 . . . . -2.0(4) ?
    Ce N3 C14 C15 . . . . -174.3(3) ?
    C19 N3 C14 Ce . . . . 172.3(2) ?
    N1 Ce C14 N3 . . . . -32.43(11) ?
    N1 Ce C14 N3 2_656 . . . 147.57(11) ?
    N2 Ce C14 N3 . . . . -90.02(10) ?
    N2 Ce C14 N3 2_656 . . . 89.98(10) ?
    C1 Ce C14 N3 . . . . -65.41(11) ?
    C1 Ce C14 N3 2_656 . . . 114.59(11) ?
    N1 Ce C14 N3 . . . 2_656 147.57(11) ?
    N1 Ce C14 N3 2_656 . . 2_656 -32.43(11) ?
    N2 Ce C14 N3 . . . 2_656 89.98(10) ?
    N2 Ce C14 N3 2_656 . . 2_656 -90.02(10) ?
    C1 Ce C14 N3 . . . 2_656 114.59(11) ?
    C1 Ce C14 N3 2_656 . . 2_656 -65.41(11) ?
    N3 C14 C15 C16 . . . . 88.9(6) ?
    N3 C14 C15 C16 2_656 . . . -85.0(5) ?
    C15 C14 C15 C16 2_656 . . . -144(5) ?
    N3 C14 C15 C16A . . . . -92.6(5) ?
    N3 C14 C15 C16A 2_656 . . . 93.5(6) ?
    C15 C14 C15 C16A 2_656 . . . 34(4) ?
    C14 C15 C16 C17 . . . . 178.5(11) ?
    C14 C15 C16A C17A . . . . -178.5(11) ?
    C14 N3 C19 C20 . . . . 134.4(2) ?
    Ce N3 C19 C20 . . . . -58.5(4) ?
    C14 N3 C19 C21 . . . . -103.4(3) ?
    Ce N3 C19 C21 . . . . 63.7(3) ?
data_global
_journal_date_recd_electronic     2010-10-13
_journal_date_accepted     2010-10-20
_journal_name_full     'Acta Crystallographica, Section E'
_journal_year     2010
_journal_volume     66
_journal_issue     11
_journal_page_first     m1474
_journal_page_last     m1474
_journal_paper_category     QM
_journal_coeditor_code     ZL2316
_publ_contact_author_name     'Frank T. Edelmann'
_publ_contact_author_address
;
Chemisches Institut der Otto-von-Guericke-Universit\"at
Universit\"atsplatz 2
D-39116 Magdeburg
Germany
;
_publ_contact_author_email     frank.edelmann@ovgu.de
_publ_contact_author_fax     '+49-391-67-12933'
_publ_contact_author_phone     '+49-391-67-18327'
_publ_section_title
;
Tris(<i>N</i>,<i>N</i>'-diisopropylbenzamidinato)cerium(III)
;
loop_
    _publ_author_name
    _publ_author_footnote
    _publ_author_address
    'Dr\"ose, Peter' ?
;
Chemisches Institut der Otto-von-Guericke-Universit\"at
Universit\"atsplatz 2
D-39116 Magdeburg
Germany
;
    'Hrib, Cristian G.' ?
;
Chemisches Institut der Otto-von-Guericke-Universit\"at
Universit\"atsplatz 2
D-39116 Magdeburg
Germany
;
    'Blaurock, Steffen' ?
;
Chemisches Institut der Otto-von-Guericke-Universit\"at
Universit\"atsplatz 2
D-39116 Magdeburg
Germany
;
    'Edelmann, Frank T.' .
;
Chemisches Institut der Otto-von-Guericke-Universit\"at
Universit\"atsplatz 2
D-39116 Magdeburg
Germany
;
