# Supplementary material for: Tris(N,N′-diisopropyl­benzamidinato)cerium(III)
Source: Acta Crystallogr Sect E Struct Rep Online. 2010 Oct 30;66(Pt 11):m1474. doi: 10.1107/S1600536810042704 (PMC3009107; doi:10.1107/S1600536810042704)
Supplement: Supplementary file 2 [file e-66-m1474-Isup2.hkl]

# 
# h,k,l, Fc-squared, Fo-squared, sigma(Fo-squared) and status flag 
# 
data_I
_shelx_title ' ip29a in C2/c' 
_shelx_refln_list_code          4 
_shelx_F_calc_maximum      351.98 
_exptl_crystal_F_000      1564.00 
_reflns_d_resolution_high  0.7279 
 
loop_ 
 _symmetry_equiv_pos_as_xyz 
 'x, y, z' 
 '-x, y, -z+1/2' 
 'x+1/2, y+1/2, z' 
 '-x+1/2, y+1/2, -z+1/2' 
 '-x, -y, -z' 
 'x, -y, z-1/2' 
 '-x+1/2, -y+1/2, -z' 
 'x+1/2, -y+1/2, z-1/2' 
 
_cell_length_a    14.1225 
_cell_length_b    18.5957 
_cell_length_c    15.6544 
_cell_angle_alpha  90.000 
_cell_angle_beta   98.324 
_cell_angle_gamma  90.000 
 
_shelx_F_squared_multiplier     1.000 
 
loop_ 
 _refln_index_h 
 _refln_index_k 
 _refln_index_l 
 _refln_F_squared_calc 
 _refln_F_squared_meas 
 _refln_F_squared_sigma 
 _refln_observed_status 
   4   0   0    63929.61    73429.89    629.32 o 
   6   0   0    16582.32    17484.61     78.30 o 
   8   0   0    32238.21    32865.32    353.38 o 
  10   0   0     2067.92     3116.86    663.69 o 
  12   0   0    12174.10    12357.34    216.50 o 
  14   0   0     4986.02     4822.12     45.06 o 
  16   0   0     1690.58     1633.96     38.37 o 
  18   0   0      363.65      369.14     55.41 o 
   3   1   0      389.33      455.92     28.32 o 
   5   1   0     4876.79     5808.62     34.95 o 
   7   1   0     4022.79     4265.63     26.67 o 
   9   1   0      448.28      510.43     22.73 o 
  11   1   0      576.67      560.88     25.78 o 
  13   1   0     1678.60     1704.81     40.22 o 
  15   1   0      823.76      886.37     36.04 o 
  17   1   0      423.86      479.64     30.81 o 
  19   1   0      211.03      174.27     35.81 o 
   0   2   0    81573.02    78310.79    403.49 o 
   2   2   0    20233.83    23898.20    152.02 o 
   4   2   0    61359.91    65912.77    190.68 o 
   6   2   0    14132.68    14836.13     39.14 o 
   8   2   0     8917.34     9428.56     40.33 o 
  10   2   0     4683.04     4774.11     38.12 o 
  12   2   0     6595.35     6526.28     38.87 o 
  14   2   0     1522.63     1497.34     28.74 o 
  16   2   0      758.06      797.90     35.73 o 
  18   2   0      406.71      397.98     29.78 o 
   1   3   0      243.45      243.64     30.04 o 
   3   3   0     7001.20     7451.01     48.42 o 
   5   3   0     8037.75     7825.59     44.62 o 
   7   3   0     5565.12     5111.57     39.86 o 
   9   3   0     3513.27     3403.11     33.76 o 
  11   3   0     7481.51     7694.12     63.40 o 
  13   3   0     2486.06     2406.25     31.80 o 
  15   3   0     1443.06     1434.35     30.53 o 
  17   3   0      912.48      959.84     35.08 o 
  19   3   0      788.97      710.81     60.66 o 
   0   4   0       58.59      182.04     40.25 o 
   2   4   0      689.44      690.00     31.83 o 
   4   4   0     7465.79     7946.22     38.84 o 
   6   4   0      470.76      476.18     23.10 o 
   8   4   0     1039.29     1129.31     22.56 o 
  10   4   0     1573.75     1537.07     24.56 o 
  12   4   0     3057.71     3094.79     26.91 o 
  14   4   0      405.48      453.32     25.24 o 
  16   4   0      370.61      386.62     30.68 o 
  18   4   0      201.13      266.35     30.42 o 
   1   5   0    30197.64    27607.54    544.93 o 
   3   5   0    13262.60    13303.29    120.50 o 
   5   5   0    13092.49    12335.18     82.81 o 
   7   5   0    28569.99    30220.24    283.65 o 
   9   5   0    12501.39    13007.51    115.23 o 
  11   5   0    11725.08    11928.62    108.18 o 
  13   5   0     3754.46     3786.53     59.14 o 
  15   5   0     2373.61     2361.79     40.99 o 
  17   5   0      840.93      747.43     30.57 o 
   0   6   0     4002.69     4015.39     53.43 o 
   2   6   0     5189.52     4595.93     82.14 o 
   4   6   0     9181.32    10491.97     80.85 o 
   6   6   0    24400.84    28069.48    174.73 o 
   8   6   0     4805.23     5591.72     50.92 o 
  10   6   0     1113.57     1260.28     25.32 o 
  12   6   0       23.04       76.66     24.44 o 
  14   6   0      282.44      319.17     25.40 o 
  16   6   0       24.30       32.08     27.24 o 
  18   6   0       86.90      130.70     29.25 o 
   1   7   0    18729.09    16780.84    241.86 o 
   3   7   0    11182.02    11045.03    144.04 o 
   5   7   0    11679.64    11289.62    143.00 o 
   7   7   0    14588.82    15909.32    142.82 o 
   9   7   0     5532.40     5330.81     71.78 o 
  11   7   0     3805.83     3991.00     26.22 o 
  13   7   0     2703.13     2578.01     34.17 o 
  15   7   0     1439.73     1514.83     26.47 o 
  17   7   0      503.96      429.02     29.33 o 
   0   8   0    54483.25    51203.95    238.40 o 
   2   8   0    32276.39    32095.77    585.00 o 
   4   8   0    32117.02    33125.04    329.80 o 
   6   8   0    10824.26    11626.04    126.06 o 
   8   8   0     8790.08     8893.55     96.90 o 
  10   8   0     2889.62     3121.39     39.13 o 
  12   8   0     2114.72     2117.02     34.12 o 
  14   8   0     1657.96     1620.59     26.38 o 
  16   8   0      964.06     1030.35     30.29 o 
  18   8   0      548.45      495.67     34.16 o 
   1   9   0      108.50      141.68     33.11 o 
   3   9   0      911.42     1107.57    179.44 o 
   5   9   0     1713.46     1887.00     25.70 o 
   7   9   0      554.79      607.07     23.24 o 
   9   9   0      170.16      157.78     23.62 o 
  11   9   0      480.31      533.23     23.46 o 
  13   9   0        5.86       15.51     24.50 o 
  15   9   0       10.62       32.42     26.40 o 
  17   9   0        2.76       32.96     28.41 o 
   0  10   0     7490.88     6803.73     89.00 o 
   2  10   0    14994.88    14695.97    186.32 o 
   4  10   0    21474.41    21124.22    271.68 o 
   6  10   0     7943.98     7505.50    143.03 o 
   8  10   0     6527.05     6561.72     89.86 o 
  10  10   0     5775.46     6008.99     53.15 o 
  12  10   0     3301.63     3372.56     50.38 o 
  14  10   0     1768.41     1805.39     39.23 o 
  16  10   0     1377.96     1334.67     30.31 o 
   1  11   0      178.86      106.46     24.20 o 
   3  11   0     5228.14     5050.70     63.70 o 
   5  11   0      924.11      916.10     25.31 o 
   7  11   0       10.63       44.07     24.53 o 
   9  11   0      980.36      905.83     26.51 o 
  11  11   0      826.43      833.21     27.80 o 
  13  11   0      225.32      286.05     25.65 o 
  15  11   0      352.21      444.73     27.71 o 
  17  11   0      240.50      348.61     30.28 o 
   0  12   0     6639.73     5933.48     55.36 o 
   2  12   0     5727.73     5372.41     67.77 o 
   4  12   0     8138.39     7833.69    149.13 o 
   6  12   0    10448.88    10252.99    177.86 o 
   8  12   0     7182.70     7592.53    107.07 o 
  10  12   0     3552.52     3633.61     63.44 o 
  12  12   0     2693.65     2654.50     31.90 o 
  14  12   0     1730.33     1659.98     30.80 o 
  16  12   0     1010.38      930.99     28.56 o 
   1  13   0     6371.74     5975.94     59.36 o 
   3  13   0    10851.71    10268.18    120.85 o 
   5  13   0     9733.71     9706.58    138.74 o 
   7  13   0    10978.42    10551.10    185.36 o 
   9  13   0     7090.68     7140.89    109.04 o 
  11  13   0     2717.57     2660.39     27.03 o 
  13  13   0     1049.22     1158.05     26.91 o 
  15  13   0     1176.64     1187.59     30.17 o 
   0  14   0     2752.80     2668.69     44.22 o 
   2  14   0     1047.57     1023.57     25.71 o 
   4  14   0     1185.09     1191.16     27.68 o 
   6  14   0       20.11       49.66     28.69 o 
   8  14   0        3.05       58.20     28.54 o 
  10  14   0       57.81       84.90     26.31 o 
  12  14   0       51.42      100.41     26.28 o 
  14  14   0       12.45       53.73     28.12 o 
  16  14   0      119.17      140.98     54.21 o 
   1  15   0     8235.43     7597.40     72.72 o 
   3  15   0     6995.02     6761.77     95.73 o 
   5  15   0     5720.72     5571.65     74.07 o 
   7  15   0     5440.57     5324.82     77.47 o 
   9  15   0     3557.46     3477.22     61.18 o 
  11  15   0     1424.61     1492.92     31.08 o 
  13  15   0     1126.96     1274.89     31.48 o 
  15  15   0      846.63      892.63     29.59 o 
   0  16   0      116.31      169.03     40.92 o 
   2  16   0      610.67      653.73     28.31 o 
   4  16   0      992.63      985.24     29.37 o 
   6  16   0      124.92      141.45     25.86 o 
   8  16   0      339.66      381.81     29.17 o 
  10  16   0      781.40      785.73     30.48 o 
  12  16   0      214.98      169.86     32.22 o 
  14  16   0       34.40       73.39     31.51 o 
   1  17   0     4808.53     4533.89     45.91 o 
   3  17   0     3415.50     3440.31     42.77 o 
   5  17   0     2695.40     2783.03     37.99 o 
   7  17   0     2025.07     1988.13     35.65 o 
   9  17   0     1379.15     1362.88     33.09 o 
  11  17   0     1050.57     1050.14     33.94 o 
  13  17   0      871.61      760.30     34.17 o 
   0  18   0     2815.42     2727.84     49.38 o 
   2  18   0     4414.55     4269.82     58.24 o 
   4  18   0     4545.10     4525.39     67.58 o 
   6  18   0     1683.77     1651.23     40.20 o 
   8  18   0     1455.76     1461.60     33.12 o 
  10  18   0     1462.64     1396.18     41.92 o 
  12  18   0      606.10      643.78     34.60 o 
   1  19   0       83.06       98.15     31.23 o 
   3  19   0       77.63      100.01     31.28 o 
   5  19   0      642.24      585.99     31.20 o 
   7  19   0      538.30      506.90     35.23 o 
   9  19   0      133.89      149.24     31.57 o 
  11  19   0       13.83        5.42     35.48 o 
   0  20   0     3144.62     3158.08     54.07 o 
   2  20   0     2647.04     2762.82     38.96 o 
   4  20   0     1616.81     1661.29     36.01 o 
   6  20   0     2296.50     2362.47    179.37 o 
   8  20   0     2520.65     2538.22     43.76 o 
  10  20   0     1406.63     1356.26     88.30 o 
   1  21   0     1515.40     1578.85     34.54 o 
   3  21   0      741.28      732.90     35.43 o 
   5  21   0      584.17      626.53     35.84 o 
   7  21   0      563.79      637.62     41.23 o 
   9  21   0      209.79      249.31     36.69 o 
   0  22   0     1340.62     1323.78     61.83 o 
   2  22   0     1302.90     1297.01     40.85 o 
   4  22   0      821.17      950.65     44.80 o 
   6  22   0      379.91      443.01     36.50 o 
   8  22   0      447.17      475.96     43.59 o 
   1  23   0     1290.83     1250.42     56.03 o 
   3  23   0     2107.15     1960.55     54.70 o 
   5  23   0     1538.82     1513.96     57.15 o 
   7  23   0      696.42      712.20     44.46 o 
   0  24   0      151.63      170.43     58.69 o 
   2  24   0      227.60      228.32     38.96 o 
   4  24   0      223.09      239.26     40.58 o 
   6  24   0      128.29      118.80     46.53 o 
   1  25   0     2183.50     2263.39     46.84 o 
   3  25   0     1336.90     1218.34    118.80 o 
 -19   1   1      589.89      525.55     31.61 o 
 -17   1   1     1308.46     1360.20     31.19 o 
 -15   1   1     2101.02     2108.86     29.22 o 
 -13   1   1     3990.15     3995.02     57.21 o 
 -11   1   1     9122.40     9184.90     71.47 o 
  -9   1   1    14095.69    14526.40    129.60 o 
  -7   1   1    15325.79    14631.13    112.02 o 
  -5   1   1    16527.13    17094.89    115.83 o 
  -3   1   1     1573.85     1465.28     32.23 o 
  -1   1   1    62576.60    75975.93   2162.97 o 
   1   1   1    79425.57    84356.55   5359.85 o 
   3   1   1     7059.51     8255.42     73.37 o 
   5   1   1     3638.41     3562.48     27.61 o 
   7   1   1    16445.59    15960.42     74.17 o 
   9   1   1     6173.00     6200.63     52.67 o 
  11   1   1     6003.72     6026.80     28.96 o 
  13   1   1    11192.30    11690.85     80.83 o 
  15   1   1     3993.30     3847.92     41.67 o 
  17   1   1     1094.43     1014.57     38.11 o 
 -18   2   1      241.35      289.10     29.98 o 
 -16   2   1      595.92      621.07     28.06 o 
 -14   2   1     1369.21     1343.93     27.51 o 
 -12   2   1     5834.72     6187.75     57.91 o 
 -10   2   1     2582.41     2714.48     25.44 o 
  -8   2   1     2271.78     2324.62     39.65 o 
  -6   2   1     9965.73    10747.68     78.53 o 
  -4   2   1    55055.25    59635.82    393.10 o 
  -2   2   1    10897.19    11011.46    128.43 o 
   0   2   1    15351.58    15757.91    484.70 o 
   2   2   1     3867.30     4193.75     49.63 o 
   4   2   1     2304.26     2475.55     32.94 o 
   6   2   1     2368.08     2116.92     25.00 o 
   8   2   1     8435.21     8644.15     56.34 o 
  10   2   1     3482.32     3598.22     26.24 o 
  12   2   1     2403.99     2429.90     25.15 o 
  14   2   1      813.77      805.41     27.14 o 
  16   2   1      444.68      571.62     34.39 o 
  18   2   1      158.29      204.56     32.19 o 
 -19   3   1      256.11      233.28     32.12 o 
 -17   3   1      166.48      221.67     28.92 o 
 -15   3   1      391.82      396.49     28.62 o 
 -13   3   1      506.52      540.13     27.11 o 
 -11   3   1     4291.17     4224.88     77.68 o 
  -9   3   1      167.23      214.96     22.98 o 
  -7   3   1     2855.65     2809.48     26.55 o 
  -5   3   1    27591.26    29698.67    295.30 o 
  -3   3   1    66201.01    72596.16    395.79 o 
  -1   3   1     8411.24     8720.56    106.77 o 
   1   3   1    64136.43    60225.80   1695.00 o 
   3   3   1    33501.36    35892.80    393.27 o 
   5   3   1     7076.32     7369.80     50.04 o 
   7   3   1     3149.11     3391.28     26.93 o 
   9   3   1     5220.45     5398.97     46.50 o 
  11   3   1     2903.71     2869.02     25.99 o 
  13   3   1     1178.97     1197.15     26.33 o 
  15   3   1      460.43      478.02     30.90 o 
  17   3   1      444.91      533.37     32.44 o 
 -18   4   1     1098.46     1032.88     31.36 o 
 -16   4   1     1387.88     1426.97     30.06 o 
 -14   4   1     1553.45     1586.33     28.35 o 
 -12   4   1     8706.18     8991.35     84.41 o 
 -10   4   1    12755.20    13253.78     77.50 o 
  -8   4   1    11313.94    11542.62     95.85 o 
  -6   4   1    29830.41    30236.68    302.00 o 
  -4   4   1     7372.66     7684.81     55.15 o 
  -2   4   1     1711.86     2030.68     47.82 o 
   0   4   1     1134.16     1163.61     38.02 o 
   2   4   1   123889.96   112080.28    280.09 o 
   4   4   1    31640.23    31424.69    442.69 o 
   6   4   1    24676.41    25476.18    202.58 o 
   8   4   1    11876.49    12243.78    104.80 o 
  10   4   1     9672.81     9816.98    100.03 o 
  12   4   1     1518.88     1574.84     28.71 o 
  14   4   1     1892.95     1853.35     27.35 o 
  16   4   1      910.01      844.43     29.08 o 
  18   4   1      599.61      566.56     43.17 o 
 -17   5   1        1.18       22.45     29.06 o 
 -15   5   1        0.05       27.41     28.13 o 
 -13   5   1        1.65       43.53     23.65 o 
 -11   5   1       44.23       94.96     24.40 o 
  -9   5   1        2.98       49.84     22.39 o 
  -7   5   1      428.26      554.24     23.81 o 
  -5   5   1     1849.84     2068.88     26.50 o 
  -3   5   1        8.15       46.05     24.25 o 
  -1   5   1     6006.89     5967.77     49.07 o 
   1   5   1     6405.98     6904.29    150.20 o 
   3   5   1     2106.38     2314.87     40.72 o 
   5   5   1      421.84      456.02     23.83 o 
   7   5   1       74.52      145.93     22.04 o 
   9   5   1      277.96      267.89     22.95 o 
  11   5   1      262.94      325.17     23.91 o 
  13   5   1      479.90      531.63     25.69 o 
  15   5   1        9.60       65.38     26.71 o 
  17   5   1       15.81       53.92     30.92 o 
 -18   6   1      582.64      531.02     29.83 o 
 -16   6   1     1866.60     1863.25     33.65 o 
 -14   6   1     2403.14     2385.04     27.70 o 
 -12   6   1     5803.51     6075.07     84.46 o 
 -10   6   1     9807.55     9848.05     67.20 o 
  -8   6   1    18789.46    19945.28    143.37 o 
  -6   6   1     7653.56     7439.44     59.16 o 
  -4   6   1     4438.00     4203.95     54.15 o 
  -2   6   1    22535.21    21048.26    261.24 o 
   0   6   1    44075.31    39538.00    214.62 o 
   2   6   1     5518.34     5454.85    119.29 o 
   4   6   1     9501.88     9658.45    161.91 o 
   6   6   1    22817.05    23741.89    213.64 o 
   8   6   1     8655.93     8587.69     88.56 o 
  10   6   1     1664.59     1700.38     36.64 o 
  12   6   1     3104.69     3048.10     69.98 o 
  14   6   1     2314.62     2341.94     29.82 o 
  16   6   1      725.47      724.05     27.96 o 
  18   6   1      390.70      393.72     30.74 o 
 -17   7   1      370.45      379.86     32.04 o 
 -15   7   1      812.98      889.92     25.72 o 
 -13   7   1     1295.41     1314.40     32.37 o 
 -11   7   1      349.44      402.46     22.64 o 
  -9   7   1     3351.78     3359.74     49.71 o 
  -7   7   1     6949.72     7154.06     61.56 o 
  -5   7   1    14336.17    14442.02    123.30 o 
  -3   7   1    12846.84    12302.38    125.29 o 
  -1   7   1    13233.04    12033.17    121.00 o 
   1   7   1      177.83      380.24     25.28 o 
   3   7   1     3059.77     2933.89     52.80 o 
   5   7   1    10851.04    12267.31    136.33 o 
   7   7   1     8853.46     9099.58    112.02 o 
   9   7   1     3574.28     3750.45     26.67 o 
  11   7   1     1424.72     1337.40     24.24 o 
  13   7   1     1034.92     1130.99     24.96 o 
  15   7   1      393.75      431.20     26.07 o 
  17   7   1      402.51      400.99     30.22 o 
 -18   8   1      208.69      191.58     33.48 o 
 -16   8   1      653.74      666.30     27.37 o 
 -14   8   1      811.55      747.39     25.78 o 
 -12   8   1     2450.03     2612.17     35.32 o 
 -10   8   1     3116.87     2951.23     30.79 o 
  -8   8   1     2380.83     2541.91     37.18 o 
  -6   8   1     2359.79     2607.38     26.30 o 
  -4   8   1     8365.48     8205.86     90.36 o 
  -2   8   1     5382.07     5153.76     90.12 o 
   0   8   1     8551.03     8250.85     97.97 o 
   2   8   1     5275.69     5163.91    115.45 o 
   4   8   1     7366.84     7447.18    114.21 o 
   6   8   1     2419.31     2569.10     39.82 o 
   8   8   1     2009.67     1975.71     34.21 o 
  10   8   1      836.10      954.74     27.45 o 
  12   8   1     1557.58     1483.60     24.95 o 
  14   8   1      517.34      481.00     24.74 o 
  16   8   1      288.23      340.63     26.90 o 
  18   8   1      167.88      186.26     31.48 o 
 -17   9   1     1315.67     1150.71     27.46 o 
 -15   9   1     1763.33     1711.33     39.04 o 
 -13   9   1     3679.58     3679.67     62.19 o 
 -11   9   1     2421.17     2524.29     42.22 o 
  -9   9   1     7001.21     6641.02     62.87 o 
  -7   9   1     5557.18     5566.35     44.26 o 
  -5   9   1    18410.80    18559.93    168.35 o 
  -3   9   1    20181.78    20205.41    217.86 o 
  -1   9   1    32572.64    31673.86    430.47 o 
   1   9   1    14869.29    14037.46    207.54 o 
   3   9   1    25270.23    25127.62    409.76 o 
   5   9   1    12834.47    13265.69    203.55 o 
   7   9   1     7707.85     7646.07    108.03 o 
   9   9   1     7672.35     8083.77    105.22 o 
  11   9   1     5903.20     6248.94     85.10 o 
  13   9   1     3309.49     3220.05     28.92 o 
  15   9   1     1696.21     1601.18     26.95 o 
  17   9   1     1272.62     1122.25     29.13 o 
 -16  10   1       34.06       65.16     27.23 o 
 -14  10   1       59.64       80.50     25.58 o 
 -12  10   1        3.26       41.76     24.32 o 
 -10  10   1       47.00       90.05     25.09 o 
  -8  10   1        1.59        2.75     25.07 o 
  -6  10   1       27.99       47.59     23.33 o 
  -4  10   1     1207.76     1293.69     25.26 o 
  -2  10   1     3241.62     3469.79     52.33 o 
   0  10   1      202.84      347.35    124.34 o 
   2  10   1      308.90      290.87     23.82 o 
   4  10   1      337.76      518.70     24.93 o 
   6  10   1      874.74      879.91     25.23 o 
   8  10   1       56.35       83.95     23.92 o 
  10  10   1      186.00      212.66     25.15 o 
  12  10   1       33.19       92.02     23.61 o 
  14  10   1        9.19       28.13     26.81 o 
  16  10   1       53.30      111.93     27.98 o 
 -17  11   1      676.13      593.53     29.37 o 
 -15  11   1     1005.14     1031.69     29.11 o 
 -13  11   1     1756.24     1724.78     27.25 o 
 -11  11   1     2160.01     2072.08     28.47 o 
  -9  11   1     3673.54     3909.35     81.28 o 
  -7  11   1     8497.98     8434.91     78.10 o 
  -5  11   1    16064.42    16458.21    231.02 o 
  -3  11   1    21476.43    21652.64    274.09 o 
  -1  11   1    22023.06    20743.58    186.69 o 
   1  11   1    19039.30    18884.23    243.67 o 
   3  11   1    14680.52    14556.65    243.45 o 
   5  11   1    10035.84     9993.12    159.15 o 
   7  11   1     6953.45     7223.57     93.30 o 
   9  11   1     4373.35     4613.22     70.49 o 
  11  11   1     1977.65     1827.92     28.48 o 
  13  11   1     1024.68     1117.45     25.31 o 
  15  11   1      881.67      881.95     27.23 o 
  17  11   1      765.72      727.54     29.79 o 
 -16  12   1      566.78      577.90     31.58 o 
 -14  12   1      632.98      797.28     27.74 o 
 -12  12   1      284.49      314.99     25.34 o 
 -10  12   1      645.57      703.91     27.32 o 
  -8  12   1     1392.38     1410.67     27.56 o 
  -6  12   1     2436.07     2693.87     39.51 o 
  -4  12   1     4099.96     3845.40     47.06 o 
  -2  12   1     9234.23     8813.92    118.83 o 
   0  12   1     1199.80     1090.61     27.92 o 
   2  12   1     5605.33     5278.81     79.10 o 
   4  12   1     6381.51     6461.60    109.10 o 
   6  12   1     5543.94     5507.31     93.44 o 
   8  12   1     1703.23     1628.65     27.78 o 
  10  12   1     3635.73     3628.91     74.86 o 
  12  12   1      567.63      645.96     28.33 o 
  14  12   1      409.05      499.74     32.22 o 
  16  12   1      194.53      222.98     29.73 o 
 -15  13   1      349.99      349.95     27.27 o 
 -13  13   1      723.51      764.52     35.31 o 
 -11  13   1      834.16      922.85     27.29 o 
  -9  13   1     1174.32     1215.45     30.01 o 
  -7  13   1     3026.07     2932.73     59.74 o 
  -5  13   1     7125.13     6987.92    104.78 o 
  -3  13   1     5557.67     5555.73     83.09 o 
  -1  13   1     3707.00     3742.11     33.96 o 
   1  13   1     3084.91     3110.89     39.05 o 
   3  13   1     2714.54     2634.68     39.63 o 
   5  13   1     2852.91     2796.46     51.41 o 
   7  13   1     3327.34     3485.69     71.16 o 
   9  13   1     1482.61     1472.18     28.36 o 
  11  13   1      814.83      856.84     27.55 o 
  13  13   1      667.95      620.62     28.70 o 
  15  13   1      410.91      449.84     30.56 o 
 -16  14   1      836.13      850.75     30.97 o 
 -14  14   1     1351.78     1368.01     29.36 o 
 -12  14   1     1033.89     1062.91     26.65 o 
 -10  14   1     2149.39     2118.92     37.28 o 
  -8  14   1     5889.30     5889.26     84.64 o 
  -6  14   1     5186.31     5287.94     59.63 o 
  -4  14   1     5627.17     5351.47     56.61 o 
  -2  14   1    14520.31    14202.54    175.64 o 
   0  14   1     9367.64     8987.79     82.86 o 
   2  14   1     5937.27     5714.04     90.95 o 
   4  14   1     7897.98     7908.80    131.00 o 
   6  14   1    13346.53    13020.28    214.60 o 
   8  14   1     7081.22     6703.55     92.14 o 
  10  14   1     4845.44     4762.87     78.42 o 
  12  14   1     1788.44     1706.47     37.77 o 
  14  14   1     1256.55     1286.89     43.89 o 
 -15  15   1        0.16       55.02     29.56 o 
 -13  15   1        0.85       36.93     27.37 o 
 -11  15   1        5.90       16.83     28.02 o 
  -9  15   1      605.86      596.55     30.23 o 
  -7  15   1      624.37      637.78     28.88 o 
  -5  15   1      123.22      132.62     26.42 o 
  -3  15   1      122.18      127.29     28.40 o 
  -1  15   1       78.95       86.55     27.40 o 
   1  15   1        3.87        0.00     26.12 o 
   3  15   1      122.66      136.91     25.38 o 
   5  15   1      485.35      465.12     28.19 o 
   7  15   1       65.77       80.14     28.87 o 
   9  15   1      362.46      353.43     30.15 o 
  11  15   1       80.13      125.26     28.24 o 
  13  15   1       41.26       19.28     29.80 o 
  15  15   1       49.27      106.28     33.24 o 
 -14  16   1     1016.16      951.00     30.81 o 
 -12  16   1     1594.11     1530.32     33.76 o 
 -10  16   1     2213.56     2112.24     33.80 o 
  -8  16   1     3692.98     3797.68     53.83 o 
  -6  16   1     5063.63     4977.45     86.58 o 
  -4  16   1     5252.91     5333.00     75.61 o 
  -2  16   1     5634.54     5592.02     58.58 o 
   0  16   1     5720.88     5481.99     52.50 o 
   2  16   1     5878.29     5802.87     66.22 o 
   4  16   1     4244.08     4367.67     55.00 o 
   6  16   1     2964.06     2970.73     54.64 o 
   8  16   1     2813.23     2730.01     51.03 o 
  10  16   1     2637.24     2639.04     71.00 o 
  12  16   1     1385.55     1411.95     43.58 o 
  14  16   1      971.27      954.33     31.20 o 
 -13  17   1      978.66      897.13     36.95 o 
 -11  17   1     1269.19     1194.69     32.67 o 
  -9  17   1     1536.68     1583.97     35.87 o 
  -7  17   1      910.43      992.77     29.87 o 
  -5  17   1     2402.07     2406.32     55.49 o 
  -3  17   1     1945.87     1948.91     34.02 o 
  -1  17   1      875.14      949.84     29.47 o 
   1  17   1      693.79      705.50     29.28 o 
   3  17   1     2443.46     2530.02     37.34 o 
   5  17   1      518.41      521.83     26.75 o 
   7  17   1       64.88      139.08     30.23 o 
   9  17   1      772.25      812.02     31.47 o 
  11  17   1      759.38      872.24     33.03 o 
  13  17   1      128.21      147.85     32.98 o 
 -12  18   1      593.42      496.75     41.05 o 
 -10  18   1      631.19      621.78     34.15 o 
  -8  18   1     1189.94     1156.66     34.14 o 
  -6  18   1     2532.00     2482.20     60.40 o 
  -4  18   1     1282.92     1251.97     32.48 o 
  -2  18   1      721.55      778.09     31.93 o 
   0  18   1      399.61      382.01     28.33 o 
   2  18   1      907.34      866.57     29.82 o 
   4  18   1     1031.31      974.67     28.51 o 
   6  18   1     1412.31     1459.32     33.70 o 
   8  18   1      694.85      665.25     31.31 o 
  10  18   1      512.81      523.03     32.84 o 
  12  18   1      158.55      135.41     30.89 o 
 -11  19   1     1261.91     1204.89     63.21 o 
  -9  19   1     2360.68     2400.95     60.00 o 
  -7  19   1     2483.03     2446.74     36.30 o 
  -5  19   1     2581.55     2523.01     36.76 o 
  -3  19   1     3795.15     3850.76     63.55 o 
  -1  19   1     4992.65     5017.17     52.46 o 
   1  19   1     3375.81     3482.39     36.07 o 
   3  19   1     2514.71     2501.46     39.48 o 
   5  19   1     2021.70     2091.37     35.10 o 
   7  19   1     1987.19     2048.00     37.55 o 
   9  19   1     1629.15     1567.06     34.76 o 
  11  19   1      821.22      778.82     63.62 o 
 -12  20   1       45.09       76.89     83.16 o 
 -10  20   1       25.64       24.21     35.33 o 
  -8  20   1       11.11       33.93     34.95 o 
  -6  20   1       14.40       36.64     39.51 o 
  -4  20   1      107.46      123.18     33.27 o 
  -2  20   1       39.48       59.45     33.49 o 
   0  20   1      470.05      429.12     31.93 o 
   2  20   1      287.79      296.79     32.21 o 
   4  20   1      155.10      183.95     32.25 o 
   6  20   1       84.19      101.62     34.12 o 
   8  20   1        6.58       57.63     36.36 o 
  10  20   1        0.10       38.78     34.31 o 
  -9  21   1     1934.34     1731.21     39.73 o 
  -7  21   1     2392.33     2427.43    105.82 o 
  -5  21   1     1668.93     1741.01     36.05 o 
  -3  21   1     1581.05     1607.57     36.53 o 
  -1  21   1     2407.51     2438.94     39.76 o 
   1  21   1     2925.80     3083.17     35.63 o 
   3  21   1     3423.12     3648.11     49.45 o 
   5  21   1     2753.59     2862.60     36.53 o 
   7  21   1     1793.92     1794.82     42.99 o 
   9  21   1     1009.01      929.70     64.01 o 
  -8  22   1      355.01      377.21     40.71 o 
  -6  22   1      672.12      765.34     37.37 o 
  -4  22   1     1001.93     1059.56     40.30 o 
  -2  22   1      929.62     1002.64     38.53 o 
   0  22   1      722.20      749.05     36.48 o 
   2  22   1      969.78      945.81     41.30 o 
   4  22   1     1123.87     1032.58     38.90 o 
   6  22   1      961.48      965.41     37.71 o 
   8  22   1      697.61      670.04     43.61 o 
  -7  23   1      142.52      106.67     44.05 o 
  -5  23   1      254.33      308.85     38.20 o 
  -3  23   1      532.59      573.18     38.07 o 
  -1  23   1      734.56      766.52     37.90 o 
   1  23   1      531.04      372.77     34.98 o 
   3  23   1      651.80      683.93     36.83 o 
   5  23   1      482.03      467.05     38.90 o 
   7  23   1      286.46      284.38     40.36 o 
  -6  24   1      833.37      810.46     41.07 o 
  -4  24   1     1333.18     1277.36     59.74 o 
  -2  24   1     1470.25     1423.46     83.85 o 
   0  24   1     1286.95     1341.45     83.21 o 
   2  24   1     1223.10     1188.53     59.95 o 
   4  24   1      896.96      820.81     43.09 o 
   6  24   1      465.46      493.33     69.89 o 
  -3  25   1       19.98       28.97     34.65 o 
  -1  25   1       40.80       85.53     40.14 o 
   1  25   1        1.74       88.13     44.98 o 
   3  25   1        1.45       60.90     40.91 o 
 -18   0   2     2158.95     2025.24     75.62 o 
 -16   0   2     3225.93     3125.05     67.48 o 
 -14   0   2     2476.70     2620.77     41.28 o 
 -12   0   2     1005.74      972.32     45.15 o 
 -10   0   2    12201.04    11664.47    207.87 o 
  -8   0   2     7834.02     8289.45    227.45 o 
  -6   0   2     6499.73     6405.96    153.88 o 
  -4   0   2    55365.27    58225.25   1321.00 o 
   0   0   2    31419.84    34528.72   1749.91 o 
   2   0   2    25549.07    27296.82    165.63 o 
   6   0   2    29626.03    28844.30    250.13 o 
   8   0   2    23108.43    25647.78    176.32 o 
  10   0   2     5079.57     5038.62     53.39 o 
  12   0   2    15297.42    16024.29    300.41 o 
  14   0   2     6907.91     6959.57    112.34 o 
  16   0   2     4367.54     4186.15    118.63 o 
  18   0   2      933.81      801.27     46.22 o 
 -19   1   2       86.39       90.08     31.57 o 
 -17   1   2      410.92      443.61     30.42 o 
 -15   1   2      724.63      713.40     28.59 o 
 -13   1   2     2020.26     2037.00     28.15 o 
 -11   1   2     2212.48     2269.39     28.82 o 
  -9   1   2     2129.86     2323.80     27.06 o 
  -7   1   2       50.91       88.48     22.81 o 
  -5   1   2     3570.05     3969.75     58.90 o 
  -3   1   2    25017.42    27158.27    482.83 o 
  -1   1   2    51524.66    55371.95   1719.98 o 
   1   1   2    47905.25    51640.99   1161.62 o 
   3   1   2    53430.65    57754.79    705.45 o 
   5   1   2     5465.80     6174.68     66.65 o 
   7   1   2     1129.16     1070.85     22.13 o 
   9   1   2      984.89     1136.99     22.59 o 
  11   1   2     1814.07     1905.10     28.95 o 
  13   1   2      594.08      580.78     27.96 o 
  15   1   2       86.86      127.17     28.26 o 
  17   1   2       12.97       11.54     29.56 o 
 -18   2   2      749.73      719.27     31.33 o 
 -16   2   2      666.06      691.64     28.66 o 
 -14   2   2      692.72      692.24     27.00 o 
 -12   2   2     1539.53     1489.38     34.56 o 
 -10   2   2     8637.75     8740.62     94.07 o 
  -8   2   2     3724.22     3456.51     30.06 o 
  -6   2   2     7836.57     8141.28    181.58 o 
  -4   2   2     3274.53     3220.29     46.53 o 
  -2   2   2      181.35      169.84     24.84 o 
   0   2   2     6339.83     6061.06    184.77 o 
   2   2   2    57384.69    59703.14   1478.23 o 
   4   2   2    14423.08    14952.71    123.88 o 
   6   2   2     2604.23     2311.01     27.30 o 
   8   2   2    14432.56    15009.87    104.52 o 
  10   2   2     6289.74     6318.82     43.04 o 
  12   2   2     3982.16     4164.56     27.32 o 
  14   2   2     2700.99     2614.68     27.77 o 
  16   2   2     1644.33     1579.94     29.92 o 
  18   2   2      320.92      283.32     31.55 o 
 -19   3   2      309.20      327.54     33.29 o 
 -17   3   2      702.94      642.20     33.79 o 
 -15   3   2     1559.18     1642.96     32.35 o 
 -13   3   2     4142.82     4266.99     55.76 o 
 -11   3   2    12405.37    12572.09    134.45 o 
  -9   3   2     7501.48     7664.89    105.94 o 
  -7   3   2    19515.41    20361.72    291.16 o 
  -5   3   2    47401.22    50212.54    758.49 o 
  -3   3   2    68483.41    73004.33   1209.15 o 
  -1   3   2     3011.10     3154.32     61.80 o 
   3   3   2    50485.48    52152.66   1088.73 o 
   5   3   2    10225.77    10843.51    105.91 o 
   7   3   2     3745.26     4015.09     45.74 o 
   9   3   2     9887.69     9879.81     72.33 o 
  11   3   2      664.05      691.32     24.11 o 
  13   3   2      289.85      288.99     24.07 o 
  15   3   2      586.79      647.51     26.05 o 
  17   3   2      356.82      354.19     29.19 o 
 -18   4   2       43.70       61.83     29.35 o 
 -16   4   2       55.96       99.91     27.70 o 
 -14   4   2      348.96      383.35     27.04 o 
 -12   4   2      733.53      790.67     25.15 o 
 -10   4   2     3044.25     3471.30     38.29 o 
  -8   4   2     4795.59     5169.27     92.35 o 
  -6   4   2     7411.26     8133.24     80.65 o 
  -4   4   2     6155.61     6800.69     80.09 o 
  -2   4   2     2301.17     1814.55     30.02 o 
   0   4   2     5624.36     5979.80    177.65 o 
   2   4   2     6525.65     6556.49    170.25 o 
   4   4   2     2245.16     2425.40     34.41 o 
   6   4   2      146.06      182.55     25.61 o 
   8   4   2     1275.23     1263.35     24.73 o 
  10   4   2      560.14      607.78     24.74 o 
  12   4   2      911.52     1021.49     24.14 o 
  14   4   2      394.14      385.88     28.22 o 
  16   4   2      122.27      141.02     33.52 o 
  18   4   2       22.74       20.01     31.44 o 
 -17   5   2     1116.93     1054.91     38.75 o 
 -15   5   2     2946.72     2956.93     30.85 o 
 -13   5   2     3864.66     3943.17     59.47 o 
 -11   5   2    16178.66    16530.99    174.67 o 
  -9   5   2    24757.51    26502.52    240.33 o 
  -7   5   2    56909.25    58480.55    652.33 o 
  -5   5   2    30310.08    32018.69    389.79 o 
  -3   5   2    59714.43    59236.00    643.60 o 
  -1   5   2    12441.28    12125.34    136.57 o 
   1   5   2    79670.42    69633.69   2390.22 o 
   3   5   2    20742.85    20506.12    457.51 o 
   5   5   2    55949.21    58937.16    910.53 o 
   7   5   2    20141.74    21283.81    287.08 o 
   9   5   2    11116.96    11542.00     86.98 o 
  11   5   2     1024.25     1072.64     31.40 o 
  13   5   2     2556.87     2571.26     36.66 o 
  15   5   2     1661.45     1617.78     32.51 o 
  17   5   2     1000.62      986.36     31.49 o 
 -18   6   2      162.80      139.84     29.79 o 
 -16   6   2      369.41      427.30     26.79 o 
 -14   6   2      433.14      435.88     23.65 o 
 -12   6   2      889.47      908.19     22.97 o 
 -10   6   2      951.94     1037.59     24.78 o 
  -8   6   2      285.28      334.20     22.54 o 
  -6   6   2        9.80       31.67     22.58 o 
  -4   6   2      117.81      187.30     21.96 o 
  -2   6   2     1119.59     1038.73     26.49 o 
   0   6   2       49.23      170.76     30.58 o 
   2   6   2     2409.06     2216.33     53.81 o 
   4   6   2     3275.32     3705.84     85.59 o 
   6   6   2     6038.72     6607.33     89.57 o 
   8   6   2     2459.91     2622.52     44.46 o 
  10   6   2     3846.26     4149.24     33.24 o 
  12   6   2      857.98      923.30     25.47 o 
  14   6   2      300.74      354.73     26.16 o 
  16   6   2      125.87      132.73     26.91 o 
  18   6   2      248.63      297.11     32.54 o 
 -17   7   2     1097.63     1071.27     30.96 o 
 -15   7   2     2320.20     2347.77     34.05 o 
 -13   7   2     2830.77     2814.08     48.46 o 
 -11   7   2     6717.96     6702.51     51.51 o 
  -9   7   2     8057.77     8281.13     86.04 o 
  -7   7   2     3488.93     3433.25     46.72 o 
  -5   7   2     1364.32     1076.50     24.89 o 
  -3   7   2    13391.03    12877.21    101.30 o 
  -1   7   2    26223.11    24550.17    285.99 o 
   1   7   2    37546.11    35526.40    645.63 o 
   3   7   2    22502.89    23273.22    571.14 o 
   5   7   2    24032.52    24718.27    337.04 o 
   7   7   2     8230.00     8332.35    107.62 o 
   9   7   2     4066.43     4170.30     40.27 o 
  11   7   2     3065.49     2999.77     40.41 o 
  13   7   2     3843.76     3570.42     39.10 o 
  15   7   2     1011.68      996.52     27.29 o 
  17   7   2      359.01      399.21     28.24 o 
 -18   8   2      727.00      696.94     30.26 o 
 -16   8   2     1690.39     1718.47     27.67 o 
 -14   8   2     3672.68     3601.11     49.44 o 
 -12   8   2     3075.81     3279.99     45.30 o 
 -10   8   2     3331.35     3236.19     26.49 o 
  -8   8   2     4567.12     4507.28     57.27 o 
  -6   8   2    11524.66    11942.94    119.61 o 
  -4   8   2    25026.61    24799.22    173.37 o 
  -2   8   2    39888.35    39784.07    332.42 o 
   0   8   2    21292.91    19323.41    387.07 o 
   2   8   2     3187.10     2890.73     57.67 o 
   4   8   2    10516.75    10265.29    149.00 o 
   6   8   2     7035.78     6969.49    121.77 o 
   8   8   2     6482.00     6425.45     95.52 o 
  10   8   2     5112.84     5191.94     56.09 o 
  12   8   2     5187.07     5127.82     37.50 o 
  14   8   2     1379.65     1353.43     26.09 o 
  16   8   2     1089.61     1064.78     26.66 o 
 -17   9   2       47.95       88.84     28.94 o 
 -15   9   2      386.03      421.56     26.10 o 
 -13   9   2      188.10      196.88     23.77 o 
 -11   9   2     2114.52     2201.28     25.44 o 
  -9   9   2      345.45      347.47     24.91 o 
  -7   9   2      639.75      679.93     24.18 o 
  -5   9   2       65.20       37.83     22.18 o 
  -3   9   2      246.53      164.47     23.42 o 
  -1   9   2     3504.10     3622.10     57.49 o 
   1   9   2      827.95      561.73     25.89 o 
   3   9   2        7.09      100.90     45.66 o 
   5   9   2       65.37      297.90     91.72 o 
   7   9   2       21.46       27.31     23.18 o 
   9   9   2      841.76      885.78     25.35 o 
  11   9   2        2.39       79.97     25.48 o 
  13   9   2      215.02      279.39     32.38 o 
  15   9   2       92.02      155.60     25.52 o 
  17   9   2       98.41      132.15     30.15 o 
 -16  10   2      827.64      870.11     28.00 o 
 -14  10   2     2208.31     2266.92     42.38 o 
 -12  10   2     2819.87     2841.23     44.29 o 
 -10  10   2     4006.29     3944.50     55.83 o 
  -8  10   2     8074.24     7768.99     79.07 o 
  -6  10   2    20786.82    20943.37    253.79 o 
  -4  10   2    14964.26    14842.74    145.38 o 
  -2  10   2    17115.54    15892.17    152.92 o 
   0  10   2    21164.88    18900.30    327.22 o 
   2  10   2    11365.64    10376.17    198.27 o 
   4  10   2     4233.98     3882.07     67.43 o 
   6  10   2     5406.10     5139.03     81.30 o 
   8  10   2     8744.92     8821.02    126.29 o 
  10  10   2     5103.80     4977.97     81.10 o 
  12  10   2     2319.83     2277.72     27.78 o 
  14  10   2     1434.42     1419.99     28.61 o 
  16  10   2     1143.97     1035.10     27.99 o 
 -17  11   2       78.20       89.34     28.76 o 
 -15  11   2       22.96       22.07     26.75 o 
 -13  11   2      486.44      481.35     25.56 o 
 -11  11   2       19.61       78.12     25.54 o 
  -9  11   2       15.59       29.14     25.19 o 
  -7  11   2      317.07      410.21     25.66 o 
  -5  11   2     3269.03     3241.67     38.62 o 
  -3  11   2     2873.94     2754.57     27.40 o 
  -1  11   2     7306.04     6774.19     98.15 o 
   1  11   2     2458.10     2424.01     40.02 o 
   3  11   2      806.98      702.88     24.90 o 
   5  11   2      255.15      424.53     69.81 o 
   7  11   2      894.13     1025.95     26.22 o 
   9  11   2     1044.24     1102.16     25.53 o 
  11  11   2     1226.28     1274.98     35.56 o 
  13  11   2      137.55      134.72     27.29 o 
  15  11   2      104.73      109.13     30.24 o 
 -16  12   2      472.16      474.56     28.31 o 
 -14  12   2      910.81     1035.50     27.54 o 
 -12  12   2     1473.05     1480.36     29.23 o 
 -10  12   2     2513.88     2663.43     50.22 o 
  -8  12   2     5783.17     5690.75     50.93 o 
  -6  12   2    10871.02    10629.28    100.66 o 
  -4  12   2    12052.54    11759.84    154.96 o 
  -2  12   2    11468.68    10613.24    121.49 o 
   0  12   2     8569.55     8257.09     76.16 o 
   2  12   2     7034.83     7081.10     85.07 o 
   4  12   2     8447.86     8124.47    132.15 o 
   6  12   2    11039.75    11093.07    184.01 o 
   8  12   2     7122.73     7226.10     81.57 o 
  10  12   2     3846.69     3689.02     43.06 o 
  12  12   2     1923.44     1918.17     35.04 o 
  14  12   2     1100.03     1052.72     29.51 o 
  16  12   2      494.55      457.24     31.48 o 
 -15  13   2     1191.76     1162.99     29.29 o 
 -13  13   2     2514.33     2381.93     44.09 o 
 -11  13   2     3332.15     3388.98     52.88 o 
  -9  13   2     6526.20     6551.21    102.91 o 
  -7  13   2    10995.69    11098.86    138.04 o 
  -5  13   2     8558.13     8523.24     83.46 o 
  -3  13   2    12598.65    11984.51    166.70 o 
  -1  13   2    11620.21    11151.26    139.32 o 
   1  13   2     3717.21     3560.91     47.80 o 
   3  13   2     2509.21     2481.10     30.18 o 
   5  13   2     9355.35     9201.66    223.12 o 
   7  13   2     6012.86     5711.75    105.56 o 
   9  13   2     3728.49     3959.42     52.01 o 
  11  13   2     3451.86     3410.49     68.47 o 
  13  13   2     1752.07     1804.61     32.74 o 
  15  13   2      565.24      543.04     29.26 o 
 -16  14   2        9.42       38.29     29.27 o 
 -14  14   2        1.26        9.80     28.28 o 
 -12  14   2       27.69       91.48     27.32 o 
 -10  14   2       48.69      141.64     27.70 o 
  -8  14   2      904.06      880.96     29.79 o 
  -6  14   2       11.39       41.65     25.12 o 
  -4  14   2     3412.47     3314.36     29.29 o 
  -2  14   2     1495.44     1510.90     34.13 o 
   0  14   2      852.14      826.71     28.12 o 
   2  14   2      891.29      846.10     25.85 o 
   4  14   2       22.99       28.91     25.18 o 
   6  14   2      122.23      144.75     29.08 o 
   8  14   2      413.14      444.55     27.66 o 
  10  14   2      317.15      372.62     26.92 o 
  12  14   2       47.08       61.52     26.35 o 
  14  14   2       41.56       51.42     29.37 o 
 -15  15   2     1149.75     1087.01     30.55 o 
 -13  15   2     1884.56     1815.95     28.32 o 
 -11  15   2     1942.84     1913.15     30.71 o 
  -9  15   2     3270.37     3223.43     37.90 o 
  -7  15   2     3225.57     3306.69     55.29 o 
  -5  15   2     3508.30     3374.91     43.01 o 
  -3  15   2     4624.61     4509.71     42.26 o 
  -1  15   2     8290.30     7915.05     92.67 o 
   1  15   2     5575.01     5142.41     65.47 o 
   3  15   2     5720.37     5739.62     64.19 o 
   5  15   2     5380.69     5225.29     99.74 o 
   7  15   2     3991.93     3935.66     69.90 o 
   9  15   2     2693.67     2611.76     32.38 o 
  11  15   2     2091.81     2152.75     28.53 o 
  13  15   2      860.93      843.72     29.05 o 
  15  15   2      423.57      453.02     31.86 o 
 -14  16   2      277.22      278.83     29.75 o 
 -12  16   2      372.37      484.90     32.76 o 
 -10  16   2      216.07      256.00     31.05 o 
  -8  16   2      831.69      856.35     30.91 o 
  -6  16   2     1605.25     1576.58     31.98 o 
  -4  16   2      501.15      495.85     29.83 o 
  -2  16   2      377.01      408.06     30.27 o 
   0  16   2      745.40      805.90     29.94 o 
   2  16   2      859.49      849.45     26.90 o 
   4  16   2     1610.49     1526.82     28.14 o 
   6  16   2      836.18      912.24     34.19 o 
   8  16   2      280.47      299.59     30.59 o 
  10  16   2      183.00      244.75     30.46 o 
  12  16   2      179.00      190.60     30.99 o 
  14  16   2       27.77       58.65     30.40 o 
 -13  17   2     1076.12      963.16     51.95 o 
 -11  17   2      753.05      801.43     33.16 o 
  -9  17   2      735.95      808.04     35.93 o 
  -7  17   2     1728.99     1716.79     31.93 o 
  -5  17   2     3124.87     3041.07     40.46 o 
  -3  17   2     3442.55     3373.26     41.31 o 
  -1  17   2     3117.89     2977.74     39.55 o 
   1  17   2     2757.87     2638.91     31.77 o 
   3  17   2     3178.75     3141.00     34.08 o 
   5  17   2     2748.09     2688.22     41.74 o 
   7  17   2     2066.88     2064.92     51.35 o 
   9  17   2     1833.58     1871.13     34.68 o 
  11  17   2     1043.62     1043.11     31.10 o 
  13  17   2      396.60      471.14     33.32 o 
 -12  18   2     1533.37     1515.91     53.93 o 
 -10  18   2     1734.56     1709.62     35.08 o 
  -8  18   2     1677.88     1770.34     35.00 o 
  -6  18   2     2972.76     2837.07     44.93 o 
  -4  18   2     3731.12     3641.95     39.27 o 
  -2  18   2     5708.56     5508.79     51.48 o 
   0  18   2     7788.52     7733.70     73.95 o 
   2  18   2     7058.72     6885.02     79.53 o 
   4  18   2     3361.73     3381.72     43.68 o 
   6  18   2     1255.55     1378.89     43.21 o 
   8  18   2     1254.32     1307.46     31.91 o 
  10  18   2     1317.08     1409.54     38.68 o 
  12  18   2      864.38      836.78     33.68 o 
 -11  19   2      232.44      178.01     41.01 o 
  -9  19   2      116.07      130.80     32.86 o 
  -7  19   2      169.63      198.27     45.15 o 
  -5  19   2      270.05      276.90     34.99 o 
  -3  19   2      255.50      304.20     32.23 o 
  -1  19   2       81.61       84.47     34.93 o 
   1  19   2      121.19      150.95     30.69 o 
   3  19   2      211.16      220.69     28.89 o 
   5  19   2      107.51      148.65     28.79 o 
   7  19   2       55.49       64.96     31.90 o 
   9  19   2      187.32      219.18     32.80 o 
  11  19   2       57.03       82.50     32.04 o 
 -10  20   2     1932.96     1838.90     38.08 o 
  -8  20   2     3351.92     3310.70     64.90 o 
  -6  20   2     2990.64     3083.94     77.69 o 
  -4  20   2     2492.32     2505.58     51.90 o 
  -2  20   2     3877.14     3914.10     51.12 o 
   0  20   2     3724.21     3698.29     55.78 o 
   2  20   2     3201.54     3295.94     36.28 o 
   4  20   2     4060.34     4141.08     71.68 o 
   6  20   2     3786.07     4006.75     56.52 o 
   8  20   2     1513.56     1481.36     58.33 o 
  10  20   2      828.70      837.49     43.61 o 
  -9  21   2      322.80      324.83     37.11 o 
  -7  21   2      552.47      624.96     36.80 o 
  -5  21   2      276.05      280.08     35.55 o 
  -3  21   2      383.19      444.97     33.85 o 
  -1  21   2      278.46      322.41     32.34 o 
   1  21   2      176.73      224.60     32.81 o 
   3  21   2      273.02      284.62     31.59 o 
   5  21   2      662.68      669.17     31.90 o 
   7  21   2      212.60      227.59     34.60 o 
   9  21   2      107.95      132.99     37.17 o 
  -8  22   2      639.10      650.77     37.30 o 
  -6  22   2     1009.91     1030.54     39.60 o 
  -4  22   2      967.18      991.44     37.23 o 
  -2  22   2      892.15      936.12     37.04 o 
   0  22   2      844.45      855.93     35.34 o 
   2  22   2      822.13      871.64     34.98 o 
   4  22   2      986.86     1007.80     47.67 o 
   6  22   2      678.70      612.76     36.81 o 
   8  22   2      321.00      241.41     41.03 o 
  -7  23   2      448.36      432.74     48.38 o 
  -5  23   2      631.10      647.27     38.94 o 
  -3  23   2      629.22      661.61     37.57 o 
  -1  23   2      757.33      813.59     37.10 o 
   1  23   2     1468.50     1381.63     52.76 o 
   3  23   2     1435.33     1376.95     81.46 o 
   5  23   2      625.86      622.07     41.28 o 
   7  23   2      425.07      467.49     41.48 o 
  -6  24   2       23.15       -9.12     39.06 o 
  -4  24   2       24.94       43.85     38.84 o 
  -2  24   2      213.17      232.43     36.95 o 
   0  24   2      209.63      204.42     37.88 o 
   2  24   2       40.49       68.23     36.30 o 
   4  24   2       11.78       50.94     40.59 o 
   6  24   2        0.87       20.60     58.78 o 
  -3  25   2     1223.50     1195.36     70.52 o 
  -1  25   2     1695.96     1636.82    116.06 o 
   1  25   2     1308.81     1181.89    206.39 o 
   3  25   2     1076.00     1128.65    107.37 o 
 -19   1   3      828.92      778.51     31.95 o 
 -17   1   3     1428.51     1397.77     30.66 o 
 -15   1   3     2886.28     2899.63     29.99 o 
 -13   1   3      870.26      932.37     39.95 o 
 -11   1   3     6673.70     7170.68     91.81 o 
  -9   1   3    18584.56    19612.48    279.41 o 
  -7   1   3    21489.99    23016.73    370.91 o 
  -5   1   3    33426.99    33634.70    710.24 o 
  -1   1   3    26134.32    25411.64    593.26 o 
   1   1   3      115.22      182.76     28.18 o 
   3   1   3    20200.90    20038.03    320.23 o 
   5   1   3    15559.18    15758.06    153.90 o 
   7   1   3     5519.53     5509.59     39.26 o 
   9   1   3     6890.33     6996.75     41.96 o 
  11   1   3     5935.30     5976.05     74.85 o 
  13   1   3     2059.40     2122.67     27.69 o 
  15   1   3     1319.34     1250.20     28.83 o 
  17   1   3      651.21      700.06     31.59 o 
 -18   2   3      258.30      247.69     31.35 o 
 -16   2   3      722.58      763.29     34.19 o 
 -14   2   3     1860.24     1763.07     30.64 o 
 -12   2   3     1656.74     1705.56     43.02 o 
 -10   2   3     4940.92     5013.33     76.35 o 
  -8   2   3     7743.99     8183.38    131.28 o 
  -6   2   3     7312.88     6839.50    116.03 o 
  -4   2   3    12101.73    12234.57    232.08 o 
  -2   2   3     1646.83     1564.00     35.04 o 
   0   2   3      597.68      634.78     34.34 o 
   2   2   3    10737.00    10605.47    288.29 o 
   4   2   3     9917.27    11102.84    149.01 o 
   6   2   3       28.53       65.70     22.47 o 
   8   2   3     1745.75     1814.52     23.28 o 
  10   2   3     4685.83     4669.32     47.28 o 
  12   2   3     3528.65     3591.36     33.34 o 
  14   2   3     1741.03     1778.21     27.00 o 
  16   2   3     1061.48     1076.30     31.02 o 
  18   2   3      322.80      301.62     31.93 o 
 -19   3   3      449.84      470.90     33.56 o 
 -17   3   3      183.58      246.85     29.35 o 
 -15   3   3      565.58      614.16     28.03 o 
 -13   3   3      132.85      112.16     24.47 o 
 -11   3   3     2493.18     2721.47     53.92 o 
  -9   3   3     5256.29     5287.92     55.13 o 
  -7   3   3    20468.01    22137.70    395.23 o 
  -5   3   3      222.77      270.93     22.90 o 
  -3   3   3      110.17      247.59     24.33 o 
  -1   3   3    22289.03    24466.27    643.97 o 
   1   3   3    26536.64    27358.33   1171.36 o 
   3   3   3    11925.35    12780.15    280.23 o 
   5   3   3    15658.80    16851.87    218.67 o 
   7   3   3     3338.39     3417.79     33.16 o 
   9   3   3     5153.85     5092.82     34.17 o 
  11   3   3      122.14      162.94     23.40 o 
  13   3   3     1017.56     1005.73     26.62 o 
  15   3   3     1099.53     1106.15     29.64 o 
  17   3   3      583.10      562.58     30.32 o 
 -18   4   3      739.02      690.85     40.17 o 
 -16   4   3     1991.94     2008.74     32.37 o 
 -14   4   3     3701.18     3660.26     43.84 o 
 -12   4   3     6218.62     6235.46     92.03 o 
 -10   4   3     7438.01     7340.12    108.12 o 
  -8   4   3    13614.89    13458.38    214.90 o 
  -6   4   3     4901.51     4817.79     66.24 o 
  -4   4   3    11953.59    11594.01    181.42 o 
  -2   4   3    22405.21    22482.99    482.03 o 
   0   4   3    62738.29    60951.86    144.99 o 
   2   4   3    31744.82    30807.95   1015.77 o 
   4   4   3    33182.91    34949.39    700.02 o 
   6   4   3    27471.57    29116.68    414.31 o 
   8   4   3    21105.26    21357.51    230.14 o 
  10   4   3     6241.64     6854.36    113.35 o 
  12   4   3     1035.72      969.38     25.31 o 
  14   4   3     2247.36     2377.77     37.15 o 
  16   4   3     1300.38     1301.62     32.10 o 
  18   4   3      704.00      668.35     31.62 o 
 -19   5   3        0.36       15.69     82.94 o 
 -17   5   3       19.35       63.87     26.27 o 
 -15   5   3       15.11       57.00     27.40 o 
 -13   5   3      161.17      249.64     27.32 o 
 -11   5   3      971.01     1044.89     26.09 o 
  -9   5   3      697.11      773.10     22.37 o 
  -7   5   3      745.10      770.94     23.95 o 
  -5   5   3     1105.16     1091.10     25.33 o 
  -3   5   3     1590.68     1948.26     87.36 o 
  -1   5   3     1409.04     1272.39     32.12 o 
   1   5   3      148.55      191.32     27.74 o 
   3   5   3      172.96      166.83     23.78 o 
   5   5   3        7.45       34.46     24.00 o 
   7   5   3        3.31       70.98     25.23 o 
   9   5   3      180.22      203.11     25.72 o 
  11   5   3       33.56       66.85     23.94 o 
  13   5   3       40.13       90.67     25.20 o 
  15   5   3       28.59       52.01     24.68 o 
  17   5   3        1.61       14.15     28.71 o 
 -18   6   3      946.11      809.01     30.52 o 
 -16   6   3     2406.66     2428.11     29.47 o 
 -14   6   3     4215.77     4244.02     55.62 o 
 -12   6   3     5428.60     5505.90     63.38 o 
 -10   6   3    11727.45    11753.46    109.51 o 
  -8   6   3    19016.73    19808.52    212.81 o 
  -6   6   3    15834.75    14711.40    244.10 o 
  -4   6   3    38217.57    39055.45    594.87 o 
  -2   6   3    30320.45    29490.51    503.11 o 
   0   6   3    20183.49    19872.21    480.08 o 
   2   6   3    22343.63    21401.39    726.04 o 
   4   6   3    38954.41    40275.34    927.55 o 
   6   6   3    16993.90    18475.04    253.87 o 
   8   6   3     6642.79     6775.71    136.73 o 
  10   6   3     3541.17     3559.10     48.30 o 
  12   6   3     2897.71     2951.32     39.89 o 
  14   6   3     1578.08     1629.04     31.39 o 
  16   6   3      882.22      881.85     28.97 o 
  18   6   3      534.35      494.75     37.43 o 
 -17   7   3      349.64      410.85     28.97 o 
 -15   7   3      830.48      794.14     27.26 o 
 -13   7   3     1697.52     1759.39     28.04 o 
 -11   7   3     4035.32     4136.06     30.38 o 
  -9   7   3     4438.82     4572.39     65.73 o 
  -7   7   3     2302.71     2134.82     31.12 o 
  -5   7   3     5190.51     5215.09     84.14 o 
  -3   7   3     9328.48     8871.25    123.18 o 
  -1   7   3    15337.66    14651.21    199.49 o 
   1   7   3     5324.30     5013.53    128.61 o 
   3   7   3    10185.28     9612.04    339.49 o 
   5   7   3     3329.31     3593.75     80.39 o 
   7   7   3     1604.67     1362.96     22.69 o 
   9   7   3     1059.35     1095.81     24.43 o 
  11   7   3     3839.23     3636.88     73.34 o 
  13   7   3      712.17      781.08     26.45 o 
  15   7   3      206.50      243.68     26.78 o 
  17   7   3      206.92      265.55     27.62 o 
 -18   8   3      389.37      366.56     30.77 o 
 -16   8   3      648.70      636.75     29.14 o 
 -14   8   3     1850.21     1723.04     31.76 o 
 -12   8   3     3336.49     3391.54     45.17 o 
 -10   8   3     6200.19     5866.82     71.36 o 
  -8   8   3     4449.37     4986.28     63.33 o 
  -6   8   3     7149.53     7068.72    112.89 o 
  -4   8   3     9426.01     9930.22    109.55 o 
  -2   8   3     8100.86     7812.29     87.24 o 
   0   8   3    11462.92    10582.48    200.08 o 
   2   8   3    23293.22    24171.66    564.94 o 
   4   8   3     7699.81     7761.03    189.58 o 
   6   8   3      890.71      944.57     21.44 o 
   8   8   3     1870.90     1850.40     24.24 o 
  10   8   3     1054.97     1067.72     26.01 o 
  12   8   3      623.88      558.04     25.88 o 
  14   8   3      691.43      751.65     28.16 o 
  16   8   3      506.26      552.12     28.47 o 
 -17   9   3      766.71      795.59     31.14 o 
 -15   9   3     1655.60     1620.57     27.76 o 
 -13   9   3     3059.03     3171.24     49.87 o 
 -11   9   3     2905.31     2866.68     40.63 o 
  -9   9   3     2023.87     2074.03     36.00 o 
  -7   9   3     4522.91     4557.33     66.07 o 
  -5   9   3    16205.95    16278.16    192.47 o 
  -3   9   3    15914.76    16051.69    136.31 o 
  -1   9   3    37029.37    33939.32    428.66 o 
   1   9   3    22044.49    20521.87    410.71 o 
   3   9   3    10296.80     9519.28    298.26 o 
   5   9   3     2125.63     1973.34     43.64 o 
   7   9   3    12788.32    12859.27    196.66 o 
   9   9   3     7808.77     7861.97    105.51 o 
  11   9   3     6440.16     6466.16     74.65 o 
  13   9   3     1925.10     1870.18     43.27 o 
  15   9   3     1617.71     1607.59     49.57 o 
  17   9   3      385.16      322.10     30.60 o 
 -16  10   3        0.31       29.48     27.27 o 
 -14  10   3       40.42       79.58     24.54 o 
 -12  10   3       33.99       34.88     23.24 o 
 -10  10   3      301.49      336.94     25.40 o 
  -8  10   3        1.08       28.35     24.00 o 
  -6  10   3     1251.36     1183.01     25.99 o 
  -4  10   3      321.29      263.71     23.40 o 
  -2  10   3       55.05      111.89     26.11 o 
   0  10   3       36.92       61.91     28.93 o 
   2  10   3     3727.45     3703.75     71.72 o 
   4  10   3     3457.72     3634.89     76.29 o 
   6  10   3      226.55      198.34     24.77 o 
   8  10   3        0.60       32.70     24.01 o 
  10  10   3       72.90      149.30     23.70 o 
  12  10   3      348.23      367.60     24.53 o 
  14  10   3      115.47      165.50     26.78 o 
  16  10   3        0.20       48.81     29.90 o 
 -17  11   3      498.92      484.79     32.07 o 
 -15  11   3     1380.47     1454.12     29.60 o 
 -13  11   3     1555.99     1569.97     26.04 o 
 -11  11   3     2280.70     2325.55     39.79 o 
  -9  11   3     3148.86     3118.84     41.34 o 
  -7  11   3     8547.91     8504.75    127.90 o 
  -5  11   3     7876.68     8030.97    108.76 o 
  -3  11   3     7890.89     7730.69     95.97 o 
  -1  11   3     8584.40     7877.27    107.66 o 
   1  11   3    11443.21    10626.56    180.93 o 
   3  11   3     6275.80     6078.09    125.06 o 
   5  11   3    10234.51    10134.10    219.89 o 
   7  11   3    11740.76    11818.46    189.12 o 
   9  11   3     6202.54     6072.79     84.12 o 
  11  11   3     2553.32     2532.21     47.57 o 
  13  11   3     1602.42     1682.43     34.99 o 
  15  11   3     1027.35      914.87     28.99 o 
 -16  12   3      341.57      327.72     28.44 o 
 -14  12   3      680.35      581.21     27.10 o 
 -12  12   3     2817.59     2712.71     51.03 o 
 -10  12   3      778.51      820.94     27.56 o 
  -8  12   3      857.53      859.92     27.00 o 
  -6  12   3     1700.46     1742.71     32.86 o 
  -4  12   3     2367.81     2470.80     32.00 o 
  -2  12   3     1805.25     1755.99     28.87 o 
   0  12   3     9708.29     9729.39    144.09 o 
   2  12   3     4441.41     4368.03     69.51 o 
   4  12   3     1732.99     1698.17     40.14 o 
   6  12   3     2209.57     2109.55     42.89 o 
   8  12   3     1488.98     1703.41     26.53 o 
  10  12   3     1032.29     1109.80     26.24 o 
  12  12   3      700.98      798.69     30.65 o 
  14  12   3      377.89      418.65     28.65 o 
  16  12   3       53.77      102.97     30.32 o 
 -15  13   3      329.42      309.54     28.84 o 
 -13  13   3      733.43      730.14     27.19 o 
 -11  13   3     1240.24     1201.47     28.55 o 
  -9  13   3     1693.95     1662.00     28.91 o 
  -7  13   3     1395.13     1476.64     41.90 o 
  -5  13   3     3681.62     3688.53     38.18 o 
  -3  13   3     5374.98     5118.44     82.82 o 
  -1  13   3     4146.92     3874.85     41.51 o 
   1  13   3     2008.48     1931.60     30.86 o 
   3  13   3     2129.37     1984.66     28.71 o 
   5  13   3      874.87      932.44     31.00 o 
   7  13   3      911.54      915.97     28.90 o 
   9  13   3     1794.66     1694.88     26.09 o 
  11  13   3     1683.76     1522.47     32.90 o 
  13  13   3      509.52      456.18     27.72 o 
  15  13   3      247.79      307.74     29.36 o 
 -16  14   3     1111.68     1056.42     30.28 o 
 -14  14   3     1053.60      998.93     35.69 o 
 -12  14   3     2908.37     3010.25     62.31 o 
 -10  14   3     3324.20     3187.15     59.08 o 
  -8  14   3     4854.01     4816.90     74.63 o 
  -6  14   3     4726.15     4766.05     65.42 o 
  -4  14   3     8369.63     8424.09     96.30 o 
  -2  14   3     7551.54     7527.57     45.86 o 
   0  14   3     8847.60     8379.01     91.26 o 
   2  14   3     6545.11     6470.50     83.29 o 
   4  14   3    10234.79    10138.46    158.40 o 
   6  14   3     6732.68     6824.41    146.53 o 
   8  14   3     2686.71     2839.15     63.80 o 
  10  14   3     1924.10     2014.08     46.61 o 
  12  14   3     1574.01     1584.10     28.70 o 
  14  14   3      530.34      494.98     29.26 o 
 -15  15   3       16.67       36.09     30.58 o 
 -13  15   3       38.07       66.33     31.11 o 
 -11  15   3        4.15       33.24     28.31 o 
  -9  15   3        8.67      -12.05     32.36 o 
  -7  15   3      222.73      262.02     30.49 o 
  -5  15   3        0.70       37.44     26.15 o 
  -3  15   3       89.06      110.95     29.49 o 
  -1  15   3      123.88      156.79     32.31 o 
   1  15   3      484.65      421.35     27.76 o 
   3  15   3      705.43      683.03     24.74 o 
   5  15   3     1256.86     1277.87     37.78 o 
   7  15   3      400.26      393.45     27.96 o 
   9  15   3       10.79       48.07     27.98 o 
  11  15   3        8.70       49.46     30.19 o 
  13  15   3        0.72       55.25     28.07 o 
 -14  16   3     1296.81     1219.83     55.84 o 
 -12  16   3     1903.44     1818.15     46.36 o 
 -10  16   3     1947.23     1935.06     32.52 o 
  -8  16   3     2940.22     3097.70     33.80 o 
  -6  16   3     5113.12     5091.84     55.26 o 
  -4  16   3     7989.82     7874.55    119.93 o 
  -2  16   3     8418.24     8068.59    102.05 o 
   0  16   3     6898.73     6531.18    459.60 o 
   2  16   3     2915.67     3038.80     35.02 o 
   4  16   3     1926.72     1964.90     40.35 o 
   6  16   3     2050.76     2113.98     57.10 o 
   8  16   3     2616.47     2533.30     76.00 o 
  10  16   3     2042.08     2056.65     47.37 o 
  12  16   3     1244.41     1149.28     31.99 o 
  14  16   3      537.60      478.40     31.50 o 
 -13  17   3      737.59      788.96     35.05 o 
 -11  17   3      716.01      711.20     35.66 o 
  -9  17   3      481.99      586.93     31.62 o 
  -7  17   3     1817.83     1688.21     29.84 o 
  -5  17   3     3313.71     3417.88     39.87 o 
  -3  17   3     1339.70     1216.72     34.77 o 
  -1  17   3     4289.50     4348.96     41.07 o 
   1  17   3     6471.46     6245.52     80.96 o 
   3  17   3     3730.01     3712.30     46.80 o 
   5  17   3      832.74      820.93     32.43 o 
   7  17   3     1534.82     1561.03     41.46 o 
   9  17   3      687.98      624.53     31.75 o 
  11  17   3      573.60      602.56     31.35 o 
  13  17   3      407.44      429.04     34.14 o 
 -12  18   3      543.78      553.75     34.25 o 
 -10  18   3      611.04      612.57     32.81 o 
  -8  18   3      879.13      890.29     33.35 o 
  -6  18   3      593.90      612.55     30.04 o 
  -4  18   3     1374.64     1309.57     35.12 o 
  -2  18   3     2849.83     2786.29     35.49 o 
   0  18   3     3066.88     3165.06     40.90 o 
   2  18   3     2536.53     2510.88     32.96 o 
   4  18   3     2498.04     2523.57     31.64 o 
   6  18   3     1210.82     1136.64     34.01 o 
   8  18   3      614.94      585.91     32.95 o 
  10  18   3      658.81      611.93     33.30 o 
  12  18   3      264.42      303.31     33.57 o 
 -11  19   3     1413.04     1335.61     36.44 o 
  -9  19   3     2200.56     2293.31     49.23 o 
  -7  19   3     3120.46     3151.60     33.79 o 
  -5  19   3     3256.57     3191.69     36.52 o 
  -3  19   3     3407.07     3343.29     46.72 o 
  -1  19   3     3905.70     3920.02     46.17 o 
   1  19   3     3390.83     3366.77     53.09 o 
   3  19   3     3622.44     3506.67     40.94 o 
   5  19   3     3899.73     3916.69     49.11 o 
   7  19   3     2256.62     2203.29     51.21 o 
   9  19   3      907.12      883.93     34.42 o 
  11  19   3     1151.62     1043.10     34.67 o 
 -10  20   3        2.50      -13.32     36.36 o 
  -8  20   3        2.55       51.32     34.80 o 
  -6  20   3        6.44       63.34     33.47 o 
  -4  20   3        3.04        8.91     37.04 o 
  -2  20   3       34.16      110.77     32.83 o 
   0  20   3       82.48      136.93     31.93 o 
   2  20   3      364.51      380.45     32.59 o 
   4  20   3      126.73      136.50     29.72 o 
   6  20   3       15.45       19.18     31.61 o 
   8  20   3       25.16       66.56     36.54 o 
  10  20   3        0.84       45.87     33.26 o 
  -9  21   3     1527.39     1482.30     38.71 o 
  -7  21   3     1917.46     1952.15     36.35 o 
  -5  21   3     2111.22     2122.81     40.10 o 
  -3  21   3     1986.70     2057.43     37.52 o 
  -1  21   3     2157.41     2300.27     35.54 o 
   1  21   3     1353.82     1550.26     35.36 o 
   3  21   3     1229.85     1330.10     35.22 o 
   5  21   3     1788.76     1882.93     36.66 o 
   7  21   3     1472.78     1441.03     53.88 o 
   9  21   3      697.76      664.34     49.69 o 
  -8  22   3      897.96      838.10     42.09 o 
  -6  22   3      917.72      917.99     39.27 o 
  -4  22   3      531.92      539.50     37.78 o 
  -2  22   3      223.37      301.47     36.01 o 
   0  22   3      479.13      515.16     34.70 o 
   2  22   3     1101.70     1166.04     35.73 o 
   4  22   3     1203.52     1231.58     36.64 o 
   6  22   3      610.87      646.32     36.60 o 
   8  22   3      322.36      337.54     37.69 o 
  -7  23   3      372.52      317.72     69.42 o 
  -5  23   3      489.14      497.61     37.35 o 
  -3  23   3      276.53      263.77     37.60 o 
  -1  23   3      406.23      507.63     35.70 o 
   1  23   3      337.10      378.02     36.37 o 
   3  23   3      223.67      237.46     35.66 o 
   5  23   3      119.83      167.42     40.40 o 
   7  23   3       73.30       73.80     38.99 o 
  -6  24   3     1261.36     1227.95     41.15 o 
  -4  24   3     1137.58     1175.18     40.30 o 
  -2  24   3      964.42     1001.72     38.70 o 
   0  24   3     1145.63     1140.12     66.97 o 
   2  24   3      978.50      906.00     49.58 o 
   4  24   3      684.38      604.56     86.13 o 
  -3  25   3       27.82       75.77     94.15 o 
  -1  25   3       17.51       52.70     39.06 o 
   1  25   3        0.81       96.77     41.40 o 
 -18   0   4     2319.73     2218.04     76.78 o 
 -16   0   4     3167.36     3099.34     44.90 o 
 -14   0   4     8087.51     8324.95    242.26 o 
 -12   0   4     5390.84     5688.36    179.20 o 
 -10   0   4    23945.44    25068.90    767.94 o 
  -8   0   4    24423.08    25703.19    582.56 o 
  -6   0   4    43614.94    44148.70   1028.70 o 
  -4   0   4    12607.23    13788.26    332.82 o 
   0   0   4      217.46      354.21     52.71 o 
   2   0   4    29901.00    29727.07   1029.13 o 
   4   0   4    21928.07    22068.74    173.11 o 
   6   0   4    22811.38    22063.34    406.61 o 
   8   0   4     4759.77     4651.52     73.05 o 
  10   0   4    16690.89    16282.81    279.24 o 
  12   0   4     4892.03     5281.91     46.27 o 
  14   0   4     1381.94     1191.26     48.86 o 
  16   0   4      826.31      813.94     41.50 o 
  18   0   4      605.78      641.69     48.18 o 
 -19   1   4      151.63      145.53     31.56 o 
 -17   1   4      473.25      445.66     29.67 o 
 -15   1   4     1016.41     1021.20     29.10 o 
 -13   1   4      497.84      523.48     26.75 o 
 -11   1   4        5.42       48.97     24.23 o 
  -9   1   4      733.72      734.91     24.86 o 
  -7   1   4     1213.36     1129.16     25.43 o 
  -5   1   4     7285.91     7938.52    183.18 o 
  -3   1   4     5856.98     6236.55    122.72 o 
  -1   1   4    23938.31    26231.77    333.38 o 
   1   1   4    11527.43    12306.46    261.93 o 
   3   1   4    27052.86    28887.27    563.75 o 
   5   1   4     9917.08    10047.69    120.64 o 
   7   1   4     4733.24     4936.82     55.85 o 
   9   1   4     2463.25     2686.83     36.41 o 
  11   1   4     2355.10     2521.45     46.61 o 
  13   1   4      296.32      329.64     28.59 o 
  15   1   4      260.16      311.59     30.03 o 
  17   1   4      202.15      305.01     38.29 o 
 -18   2   4      661.64      689.52     30.47 o 
 -16   2   4      668.99      662.83     28.85 o 
 -14   2   4     2301.72     2282.91     42.34 o 
 -12   2   4     1804.26     1884.21     43.62 o 
 -10   2   4     6955.15     7141.19    100.33 o 
  -8   2   4    18804.31    20178.44    398.23 o 
  -6   2   4    40430.77    43251.80    901.44 o 
  -4   2   4    17802.84    17958.72    330.69 o 
  -2   2   4    32317.23    31420.97    847.09 o 
   0   2   4      117.30      242.36     36.86 o 
   2   2   4     5979.36     5807.40    123.92 o 
   4   2   4     8944.30     8301.85    141.74 o 
   6   2   4    18910.11    19483.04    244.97 o 
   8   2   4     3626.38     3580.11     46.79 o 
  10   2   4     2199.33     2224.37     37.81 o 
  12   2   4      163.92      158.99     25.17 o 
  14   2   4      606.88      581.59     26.82 o 
  16   2   4      475.54      508.50     30.76 o 
  18   2   4      290.19      335.00     37.57 o 
 -19   3   4      455.22      435.66     50.46 o 
 -17   3   4      733.93      780.19     43.37 o 
 -15   3   4     2174.68     2198.64     30.26 o 
 -13   3   4     2940.97     2715.95     51.92 o 
 -11   3   4     1073.95     1073.41     42.48 o 
  -9   3   4     6085.17     5865.95     95.29 o 
  -7   3   4    11031.72    11104.75    198.21 o 
  -5   3   4     2164.82     1699.37     27.00 o 
  -3   3   4     3557.03     3391.76     78.64 o 
  -1   3   4    40786.34    41262.78   1163.86 o 
   1   3   4    35398.16    35392.15   1049.89 o 
   3   3   4    19090.70    19361.31    503.03 o 
   5   3   4    27751.75    27558.19    426.78 o 
   7   3   4    13700.95    14709.12    155.06 o 
   9   3   4     7689.34     8114.97    107.54 o 
  11   3   4     2392.12     2503.79     26.91 o 
  13   3   4     3201.07     3360.19     43.91 o 
  15   3   4     1281.95     1381.36     27.10 o 
  17   3   4      732.56      669.25     34.44 o 
 -18   4   4      245.42      248.67     30.52 o 
 -16   4   4       89.29      120.55     28.37 o 
 -14   4   4      222.48      280.71     27.05 o 
 -12   4   4        3.88       33.85     25.74 o 
 -10   4   4     1646.81     1773.29     26.31 o 
  -8   4   4     7419.34     8191.74    108.30 o 
  -6   4   4    17876.94    20607.23    389.78 o 
  -4   4   4     4854.60     4760.56    104.66 o 
  -2   4   4     1028.11      887.74     76.58 o 
   0   4   4     1504.48     1648.13     56.41 o 
   2   4   4     6998.85     6142.81    171.29 o 
   4   4   4     6584.16     7671.98    161.04 o 
   6   4   4     4557.76     4800.77     52.79 o 
   8   4   4     1292.36     1420.08     35.50 o 
  10   4   4      979.02     1041.72     28.24 o 
  12   4   4        2.27       54.17     23.85 o 
  14   4   4      115.80      146.53     26.72 o 
  16   4   4      251.09      281.09     29.09 o 
  18   4   4      132.75      170.17     42.30 o 
 -17   5   4     1458.33     1359.47     38.68 o 
 -15   5   4     3031.70     3082.57     43.95 o 
 -13   5   4     5705.12     5579.27     87.22 o 
 -11   5   4     6807.13     6811.79    101.38 o 
  -9   5   4    14694.78    14808.07    217.13 o 
  -7   5   4    11027.54    11708.51    177.56 o 
  -5   5   4     7504.15     7214.17    152.67 o 
  -3   5   4    30431.31    29368.70    528.81 o 
  -1   5   4    42539.04    42503.44   1329.67 o 
   1   5   4    27763.23    24460.18    830.60 o 
   3   5   4    24249.79    24782.50    582.88 o 
   5   5   4    40409.70    42788.73   1017.64 o 
   7   5   4    10993.95    10853.23    120.30 o 
   9   5   4    10773.56    11315.72    155.43 o 
  11   5   4     5214.27     5172.99     60.19 o 
  13   5   4     4947.67     5034.30     84.04 o 
  15   5   4     1613.44     1546.70     44.62 o 
  17   5   4     1530.96     1413.92     30.16 o 
 -18   6   4        1.13       50.59     29.85 o 
 -16   6   4      154.49      181.40     27.09 o 
 -14   6   4      108.48      176.29     25.64 o 
 -12   6   4     2788.07     2845.75     27.50 o 
 -10   6   4     2049.26     2075.15     35.55 o 
  -8   6   4     4371.49     4464.20     86.44 o 
  -6   6   4     2677.43     2917.93     63.34 o 
  -4   6   4    11612.75    12504.79    234.12 o 
  -2   6   4     3735.60     3530.68     41.55 o 
   0   6   4    13770.97    13878.53    394.25 o 
   2   6   4     7729.30     7972.02    375.64 o 
   4   6   4     6968.39     6656.41    130.92 o 
   6   6   4     1121.92     1314.44     25.07 o 
   8   6   4      276.25      278.69     22.89 o 
  10   6   4       29.29       71.23     26.81 o 
  12   6   4      182.85      260.68     29.38 o 
  14   6   4       34.69       70.49     28.55 o 
  16   6   4       60.77      142.94     34.84 o 
 -17   7   4     1035.92     1007.35     40.65 o 
 -15   7   4     1697.34     1632.53     50.54 o 
 -13   7   4     2912.16     2992.35     26.97 o 
 -11   7   4     2172.84     2171.55     29.21 o 
  -9   7   4     3003.89     3180.59     48.07 o 
  -7   7   4     4456.86     4296.48     78.61 o 
  -5   7   4    22841.51    23099.20    419.97 o 
  -3   7   4    31263.64    32078.60    634.98 o 
  -1   7   4    25462.43    24623.54    483.00 o 
   1   7   4    20972.33    20521.22    512.00 o 
   3   7   4    27322.25    26197.96    901.50 o 
   5   7   4     8930.54     9062.76    187.31 o 
   7   7   4     4446.99     4378.56     70.84 o 
   9   7   4     5730.08     5453.53     75.05 o 
  11   7   4     3760.20     3581.53     67.89 o 
  13   7   4     1040.59     1048.25     48.48 o 
  15   7   4      821.87      833.26     28.57 o 
  17   7   4      672.52      630.23     29.40 o 
 -18   8   4      600.90      645.09     32.00 o 
 -16   8   4     1436.39     1381.83     29.31 o 
 -14   8   4     2263.71     2316.11     42.98 o 
 -12   8   4     6062.44     6023.22     67.91 o 
 -10   8   4    10623.09    10495.00    185.86 o 
  -8   8   4    10759.32    11224.26    190.78 o 
  -6   8   4    16434.23    16896.49    342.35 o 
  -4   8   4    18401.74    18677.37    275.65 o 
  -2   8   4    19235.12    18773.29    245.70 o 
   0   8   4    21601.24    20850.94    513.45 o 
   2   8   4    33789.39    33315.07    911.37 o 
   4   8   4     8657.64     8845.29    155.14 o 
   6   8   4     4211.45     3995.96     71.94 o 
   8   8   4     4918.93     4944.81     66.31 o 
  10   8   4     6031.44     5869.73    108.14 o 
  12   8   4     2875.88     2704.74     26.87 o 
  14   8   4     1106.99     1110.50     28.50 o 
  16   8   4      524.89      502.38     37.98 o 
 -17   9   4        7.73        7.21     23.78 o 
 -15   9   4       15.14       59.40     27.65 o 
 -13   9   4      172.31      217.38     25.16 o 
 -11   9   4      772.95      809.92     26.04 o 
  -9   9   4     1698.07     1722.86     26.01 o 
  -7   9   4     3423.97     3363.74     46.14 o 
  -5   9   4     2233.36     2307.21     40.50 o 
  -3   9   4     3081.10     3076.29     43.61 o 
  -1   9   4      323.16      394.26     81.99 o 
   1   9   4     3599.55     3426.28     70.81 o 
   3   9   4     4247.04     4205.74    162.16 o 
   5   9   4     1541.91     1391.35     33.46 o 
   7   9   4       13.93       48.68     23.91 o 
   9   9   4      242.85      250.49     22.82 o 
  11   9   4        2.06       53.56     24.26 o 
  13   9   4       34.44       68.67     25.84 o 
  15   9   4       77.27      119.72     27.29 o 
  17   9   4       96.16      164.89     33.40 o 
 -16  10   4     1311.19     1265.15     33.77 o 
 -14  10   4     2545.25     2521.54     27.12 o 
 -12  10   4     4611.44     4529.87     79.61 o 
 -10  10   4     5982.65     6094.38     89.74 o 
  -8  10   4     6621.09     6701.90    101.40 o 
  -6  10   4    10115.64     9653.83     99.58 o 
  -4  10   4    16207.02    15520.60    186.15 o 
  -2  10   4    24781.26    23475.13    370.85 o 
   0  10   4    16576.53    14992.15    285.62 o 
   2  10   4     6119.54     5635.83     96.74 o 
   4  10   4     1109.07     1041.76     35.78 o 
   6  10   4     6524.99     6392.05    109.54 o 
   8  10   4     6489.73     6315.19    117.45 o 
  10  10   4     3896.52     3861.81     56.69 o 
  12  10   4     2102.61     2074.07     31.01 o 
  14  10   4     1751.56     1650.66     39.07 o 
  16  10   4      439.16      392.57     28.87 o 
 -17  11   4       72.91       86.56     30.64 o 
 -15  11   4       25.01       77.57     26.42 o 
 -13  11   4      187.63      208.07     25.98 o 
 -11  11   4      158.27      185.43     26.08 o 
  -9  11   4       25.57      149.93     51.24 o 
  -7  11   4      130.31      136.16     24.55 o 
  -5  11   4     1386.64     1274.51     25.37 o 
  -3  11   4       10.72     1101.77    452.12 o 
  -1  11   4      407.46      377.11     27.48 o 
   1  11   4     2244.11     2173.85     35.13 o 
   3  11   4      212.80      244.59     26.09 o 
   5  11   4        6.98       43.11     27.36 o 
   7  11   4      937.91     1045.40     32.93 o 
   9  11   4      251.67      317.96     24.39 o 
  11  11   4      180.39      252.27     26.15 o 
  13  11   4      366.46      434.36     27.09 o 
  15  11   4       94.33      163.68     26.91 o 
 -16  12   4      698.72      719.73     28.87 o 
 -14  12   4     1306.49     1331.38     27.66 o 
 -12  12   4     2104.12     2074.82     29.68 o 
 -10  12   4     4755.37     4800.46     78.43 o 
  -8  12   4     6685.33     6564.94     86.21 o 
  -6  12   4     3978.02     4046.49     58.38 o 
  -4  12   4     4388.08     4181.67     52.11 o 
  -2  12   4     6102.80     5718.93     74.78 o 
   0  12   4     4397.08     4080.43     79.73 o 
   2  12   4     4415.63     4040.63     65.63 o 
   4  12   4     5721.09     5759.66    180.58 o 
   6  12   4     4032.02     4028.74     80.75 o 
   8  12   4     2473.01     2449.74     48.48 o 
  10  12   4     3045.10     2964.55     57.96 o 
  12  12   4     1664.66     1702.50     33.36 o 
  14  12   4      694.64      578.12     28.11 o 
  16  12   4      362.77      315.62    115.67 o 
 -15  13   4      561.37      527.60     29.26 o 
 -13  13   4     1810.61     1733.10     35.29 o 
 -11  13   4     5759.80     5914.67    123.70 o 
  -9  13   4     6748.55     6633.92     93.45 o 
  -7  13   4     6301.43     6276.91     97.23 o 
  -5  13   4    11774.10    11373.62    138.49 o 
  -3  13   4     7438.54     7052.99     86.42 o 
  -1  13   4     3828.82     3791.35     36.72 o 
   1  13   4     9411.84     8936.86    144.94 o 
   3  13   4    11841.04    11625.58    158.28 o 
   5  13   4     7499.92     7234.55    192.63 o 
   7  13   4     3327.50     3472.54     63.31 o 
   9  13   4     2910.27     3075.92     46.63 o 
  11  13   4     1904.46     1941.49     47.09 o 
  13  13   4     1268.95     1237.15     33.93 o 
  15  13   4      468.34      444.79     30.37 o 
 -16  14   4        3.87       58.77     30.26 o 
 -14  14   4      182.56      249.80     27.80 o 
 -12  14   4        6.10       84.39     27.70 o 
 -10  14   4       12.96        5.33     27.56 o 
  -8  14   4        7.72        1.01     28.92 o 
  -6  14   4        4.99       37.30     26.72 o 
  -4  14   4     1045.58     1036.98     27.36 o 
  -2  14   4      310.84      334.83     29.57 o 
   0  14   4      152.43      157.55     31.48 o 
   2  14   4        6.60       35.18     26.97 o 
   4  14   4        4.04       21.62     29.99 o 
   6  14   4       74.96       77.01     30.61 o 
   8  14   4      103.95      107.61     27.76 o 
  10  14   4      358.41      381.69     28.34 o 
  12  14   4      137.96      136.56     28.48 o 
  14  14   4       39.81       21.65     29.34 o 
 -15  15   4      951.35      819.65     33.83 o 
 -13  15   4     1864.82     1798.44     48.89 o 
 -11  15   4     2830.91     2795.59     32.64 o 
  -9  15   4     2885.18     2989.69     65.42 o 
  -7  15   4     2684.47     2571.01     28.92 o 
  -5  15   4     7999.06     7835.76     90.23 o 
  -3  15   4    10677.37    10378.37    131.48 o 
  -1  15   4    13275.95    12983.48    111.98 o 
   1  15   4     9144.04     9042.61    147.94 o 
   3  15   4     6315.58     6271.37     99.49 o 
   5  15   4     3799.78     3713.48     57.46 o 
   7  15   4     4215.61     4239.31     82.70 o 
   9  15   4     2091.15     2165.32     50.80 o 
  11  15   4     1358.45     1424.60     31.75 o 
  13  15   4      682.85      640.62     30.58 o 
 -14  16   4      106.16      172.64     32.32 o 
 -12  16   4      294.60      352.50     32.37 o 
 -10  16   4      375.12      436.50     31.54 o 
  -8  16   4      678.26      623.92     31.72 o 
  -6  16   4     1062.57     1100.79     28.48 o 
  -4  16   4      318.80      295.74     29.75 o 
  -2  16   4       37.34       61.44     33.26 o 
   0  16   4     1152.23     1054.34     29.88 o 
   2  16   4     1883.03     1879.66     30.41 o 
   4  16   4      491.60      521.39     27.80 o 
   6  16   4      387.17      568.31     88.06 o 
   8  16   4      443.64      421.62     29.71 o 
  10  16   4       87.29      128.57     31.10 o 
  12  16   4      128.05      159.23     31.25 o 
 -13  17   4      851.64      840.15     68.13 o 
 -11  17   4     1278.60     1311.56     34.44 o 
  -9  17   4     1849.36     1810.64     66.78 o 
  -7  17   4     1960.78     1917.88     46.57 o 
  -5  17   4     2102.80     2107.02     48.65 o 
  -3  17   4     4259.62     4042.47     38.88 o 
  -1  17   4     7874.83     7584.79     45.37 o 
   1  17   4     6989.45     6888.28     46.98 o 
   3  17   4     3784.27     3868.16     54.71 o 
   5  17   4     2179.11     2143.93     48.49 o 
   7  17   4     1409.62     1518.89     52.37 o 
   9  17   4      867.96      935.19     33.52 o 
  11  17   4      916.56      990.29     37.47 o 
  13  17   4      550.55      505.32     41.90 o 
 -12  18   4     1029.83     1024.59     35.72 o 
 -10  18   4      824.17      835.55     33.78 o 
  -8  18   4     1195.84     1172.81     46.75 o 
  -6  18   4     2815.47     2925.88     44.32 o 
  -4  18   4     2692.77     2721.07     35.80 o 
  -2  18   4     2042.11     1945.20     37.18 o 
   0  18   4     2710.19     2682.92     32.21 o 
   2  18   4     2540.38     2446.33     32.74 o 
   4  18   4     1785.83     1762.70     30.70 o 
   6  18   4     2746.62     2801.48     37.03 o 
   8  18   4     1968.62     1965.27     85.52 o 
  10  18   4      942.61      968.39     34.61 o 
  12  18   4      938.50     1029.64     67.92 o 
 -11  19   4       85.81      153.76     33.59 o 
  -9  19   4      159.26      172.82     33.87 o 
  -7  19   4      185.87      231.54     30.25 o 
  -5  19   4       37.47       59.06     33.27 o 
  -3  19   4        3.64       48.70     34.21 o 
  -1  19   4       43.51       44.36     32.95 o 
   1  19   4      251.28      297.94     31.80 o 
   3  19   4      344.92      373.09     28.97 o 
   5  19   4      241.78      263.40     31.14 o 
   7  19   4       76.17       81.42     30.56 o 
   9  19   4       23.70       68.32     33.26 o 
  11  19   4       29.50       32.34     34.39 o 
 -10  20   4     1505.87     1427.56     35.80 o 
  -8  20   4     1648.58     1719.81     50.18 o 
  -6  20   4     1812.05     1846.67     39.54 o 
  -4  20   4     2993.55     3022.39     43.79 o 
  -2  20   4     3254.46     3401.48     60.39 o 
   0  20   4     3126.77     3240.15     40.93 o 
   2  20   4     2678.71     2715.65     32.55 o 
   4  20   4     3181.45     3220.43     62.92 o 
   6  20   4     2522.53     2548.05     39.53 o 
   8  20   4     1185.79     1173.78     38.38 o 
  10  20   4      784.77      745.65     51.13 o 
  -9  21   4      696.00      703.16     38.85 o 
  -7  21   4      800.24      810.34     36.35 o 
  -5  21   4      654.08      607.97     39.57 o 
  -3  21   4      499.80      561.73     34.88 o 
  -1  21   4      190.95      160.87     33.05 o 
   1  21   4      283.08      334.75     33.98 o 
   3  21   4      611.73      710.74     34.22 o 
   5  21   4      548.17      647.11     35.10 o 
   7  21   4      193.56      265.01     33.43 o 
   9  21   4      247.21      245.26     43.83 o 
  -8  22   4      501.90      506.18     43.43 o 
  -6  22   4      834.32      804.98     36.83 o 
  -4  22   4      675.50      646.37     36.51 o 
  -2  22   4      657.94      734.83     33.94 o 
   0  22   4     1312.35     1332.74     35.10 o 
   2  22   4     1183.95     1223.75     33.35 o 
   4  22   4      686.62      633.87     36.01 o 
   6  22   4      656.92      629.50     41.54 o 
   8  22   4      470.87      448.48     43.47 o 
  -7  23   4     1144.00     1085.91     38.66 o 
  -5  23   4     1274.32     1182.69     44.63 o 
  -3  23   4      534.33      558.86     38.08 o 
  -1  23   4      537.03      556.34     35.70 o 
   1  23   4      855.88      910.81     37.62 o 
   3  23   4      751.87      700.59     38.20 o 
   5  23   4      754.78      692.07     51.47 o 
  -4  24   4      356.24      416.12     39.98 o 
  -2  24   4      113.65      171.78     38.15 o 
   0  24   4       37.85       27.32     36.74 o 
   2  24   4       56.61       92.91     38.83 o 
   4  24   4       37.89       27.99     42.18 o 
  -1  25   4     1321.76     1326.50     76.56 o 
 -19   1   5      954.75      969.65     34.36 o 
 -17   1   5     1207.88     1160.52     30.34 o 
 -15   1   5     1635.60     1692.29     51.72 o 
 -13   1   5     5475.07     5341.21     78.09 o 
 -11   1   5     5307.86     5435.39     87.45 o 
  -9   1   5     9452.13     9565.37    168.55 o 
  -7   1   5    37434.67    39953.79    831.50 o 
  -5   1   5    36890.82    37584.94    928.48 o 
  -3   1   5    33116.59    31977.83    705.27 o 
  -1   1   5    28538.90    27967.53    221.71 o 
   1   1   5    23815.24    21480.36    408.66 o 
   3   1   5     8199.65     7382.39    147.04 o 
   5   1   5    25223.88    26462.75    368.73 o 
   7   1   5    13101.95    13542.52    161.58 o 
   9   1   5     8656.16     8693.20    114.47 o 
  11   1   5     5302.93     5514.18     62.02 o 
  13   1   5     1941.54     1866.70     29.99 o 
  15   1   5      994.20      973.29     29.89 o 
  17   1   5      656.89      586.58     31.32 o 
 -18   2   5      741.78      744.27     30.64 o 
 -16   2   5     1035.76     1022.89     34.89 o 
 -14   2   5     2668.35     2555.25     61.88 o 
 -12   2   5      921.36      989.93     26.98 o 
 -10   2   5     2103.51     2145.48     57.23 o 
  -8   2   5     4956.52     5254.12    119.63 o 
  -6   2   5    17874.61    17945.14    562.16 o 
  -4   2   5     6905.65     7389.61    190.09 o 
  -2   2   5    29410.64    28613.84    982.70 o 
   0   2   5    16130.68    15839.03    156.33 o 
   2   2   5     1559.12     1289.54     24.74 o 
   6   2   5     2123.99     1989.88     35.22 o 
   8   2   5     2288.99     2560.91     33.04 o 
  10   2   5     2162.24     2182.11     33.64 o 
  12   2   5      993.78     1030.45     25.54 o 
  14   2   5      471.78      469.61     27.10 o 
  16   2   5      247.42      311.95     30.64 o 
 -19   3   5      412.64      471.12     44.68 o 
 -17   3   5      981.09      925.20     33.62 o 
 -15   3   5     1510.16     1473.06     29.18 o 
 -13   3   5     4469.77     4303.46     51.04 o 
 -11   3   5     2936.29     3150.62     60.80 o 
  -9   3   5     4475.44     4064.64    126.78 o 
  -7   3   5     8909.90     9851.74    202.75 o 
  -5   3   5     3920.92     3838.93     89.72 o 
  -3   3   5       61.38       42.08     24.22 o 
  -1   3   5      438.39      598.52     32.88 o 
   1   3   5      575.03      532.15     25.31 o 
   3   3   5     2537.44     2405.97     71.13 o 
   5   3   5    20101.29    21581.88    448.72 o 
   7   3   5     7481.33     7731.68    128.47 o 
   9   3   5     4208.88     4485.88     55.45 o 
  11   3   5      513.28      469.46     26.27 o 
  13   3   5      369.44      402.06     26.00 o 
  15   3   5       66.75      106.73     27.25 o 
  17   3   5      341.58      416.83     31.68 o 
 -18   4   5      962.68      812.90     28.96 o 
 -16   4   5     1481.39     1497.57     30.63 o 
 -14   4   5     4241.32     4213.94     86.24 o 
 -12   4   5     4302.47     4303.20     76.22 o 
 -10   4   5     6181.88     6077.95     90.61 o 
  -8   4   5    16652.05    17486.11    317.82 o 
  -6   4   5    19997.64    19874.94    437.60 o 
  -4   4   5    18405.47    17060.97    381.56 o 
  -2   4   5    27228.34    28354.25    880.05 o 
   0   4   5    36872.48    34954.36    577.81 o 
   2   4   5    12826.66    13383.94    377.26 o 
   4   4   5    27291.66    26324.53    670.99 o 
   6   4   5    15001.36    16149.86    289.29 o 
   8   4   5     4011.25     3890.37     47.34 o 
  10   4   5      695.13      733.52     30.48 o 
  12   4   5     3012.50     2988.50     57.26 o 
  14   4   5     1565.55     1604.43     28.81 o 
  16   4   5      910.66      806.16     29.20 o 
 -17   5   5      191.91      266.03     28.63 o 
 -15   5   5       61.85       76.81     25.32 o 
 -13   5   5       44.33      131.00     23.80 o 
 -11   5   5      156.84      146.24     23.32 o 
  -9   5   5      445.68      466.23     25.34 o 
  -7   5   5      855.06      988.17     24.48 o 
  -5   5   5     2639.16     2859.41     84.27 o 
  -3   5   5     1630.82     1794.51     40.43 o 
  -1   5   5        2.92       16.20     27.95 o 
   1   5   5     9962.38    11274.84    402.85 o 
   3   5   5      932.55      968.99     27.55 o 
   5   5   5       66.64       88.75     23.85 o 
   7   5   5      168.59      213.97     23.69 o 
   9   5   5      115.56      105.93     23.68 o 
  11   5   5      115.98      154.51     25.60 o 
  13   5   5      410.65      476.54     26.64 o 
  15   5   5       55.58       73.36     28.31 o 
  17   5   5        5.85       74.92     34.14 o 
 -18   6   5      992.23     1003.25     49.88 o 
 -16   6   5      939.56      928.66     27.66 o 
 -14   6   5     2711.82     2786.22     48.23 o 
 -12   6   5     2785.27     2742.29     39.87 o 
 -10   6   5     6479.57     6383.83    146.39 o 
  -8   6   5     4314.20     4217.90     81.60 o 
  -6   6   5     8862.70     8842.91    208.04 o 
  -4   6   5    15485.84    15233.61    284.82 o 
  -2   6   5    52655.21    52758.59   1222.24 o 
   0   6   5    35784.37    34117.04   1001.12 o 
   2   6   5    28344.33    27301.12   1380.45 o 
   4   6   5    18566.02    19734.45    365.95 o 
   6   6   5     7782.25     7479.47    144.09 o 
   8   6   5     5724.53     5798.32     86.61 o 
  10   6   5     7936.71     7398.28     75.86 o 
  12   6   5     4017.72     3900.00     77.68 o 
  14   6   5     1148.27     1164.24     28.33 o 
  16   6   5      933.07      882.43     31.60 o 
 -17   7   5      414.83      440.02     28.80 o 
 -15   7   5      648.75      646.45     27.97 o 
 -13   7   5     1223.12     1281.07     37.66 o 
 -11   7   5     3379.31     3341.46     40.58 o 
  -9   7   5     2137.92     2112.95     25.22 o 
  -7   7   5     3163.41     3258.16     74.14 o 
  -5   7   5     4879.05     4976.34    105.68 o 
  -3   7   5     3205.72     2806.52     49.65 o 
  -1   7   5      210.52      125.40     26.35 o 
   1   7   5    11099.49    10279.01    224.43 o 
   3   7   5    10511.41    10447.43    434.69 o 
   5   7   5     2480.49     2644.88     39.63 o 
   7   7   5     2692.92     2755.04     38.90 o 
   9   7   5     3945.84     4181.66     82.21 o 
  11   7   5     1826.10     1863.70     32.94 o 
  13   7   5      529.37      573.77     26.28 o 
  15   7   5      660.03      774.49     36.40 o 
  17   7   5      278.40      282.88     30.62 o 
 -18   8   5      445.98      477.94     30.57 o 
 -16   8   5      311.11      307.98     28.01 o 
 -14   8   5     1139.60     1205.17     41.88 o 
 -12   8   5      213.30      269.12     25.77 o 
 -10   8   5       30.06       79.56     23.52 o 
  -8   8   5      256.71      249.21     24.46 o 
  -6   8   5     6820.76     7144.91    172.47 o 
  -4   8   5     6423.18     6777.85    115.14 o 
  -2   8   5    12098.61    12003.78    283.27 o 
   0   8   5     4524.90     4764.34    127.32 o 
   2   8   5     6396.09     6283.07    267.02 o 
   4   8   5     3211.66     2828.26     72.81 o 
   6   8   5     5501.44     5803.74    100.96 o 
   8   8   5     3532.76     3494.70     42.62 o 
  10   8   5     4614.85     4539.34     62.88 o 
  12   8   5     1641.00     1638.00     28.20 o 
  14   8   5      668.56      678.06     25.97 o 
  16   8   5      304.29      291.59     29.45 o 
 -17   9   5     1058.62      948.96     31.35 o 
 -15   9   5     2393.49     2387.24     39.53 o 
 -13   9   5     2879.33     2807.18     34.58 o 
 -11   9   5     7593.61     7549.85    155.85 o 
  -9   9   5     9705.78     9631.54    177.55 o 
  -7   9   5    12457.37    13021.33    247.29 o 
  -5   9   5     9893.05     9932.97    157.86 o 
  -3   9   5    20224.28    20102.14    332.31 o 
  -1   9   5    14002.29    13310.23    411.15 o 
   1   9   5    10006.22     9285.05    245.63 o 
   3   9   5     4264.46     4015.11    122.25 o 
   5   9   5     4161.44     3796.96     68.63 o 
   7   9   5     4778.18     4762.80     78.40 o 
   9   9   5     3153.11     3206.04     43.58 o 
  11   9   5     2860.93     2979.09     42.54 o 
  13   9   5     2090.45     2140.32     28.52 o 
  15   9   5     1199.03     1220.34     29.32 o 
 -16  10   5       27.76       -1.74     29.42 o 
 -14  10   5       10.89       23.70     25.74 o 
 -12  10   5       83.32      118.59     26.30 o 
 -10  10   5      743.93      761.97     29.20 o 
  -8  10   5      258.71      265.18     24.96 o 
  -6  10   5       46.26       39.16     23.07 o 
  -4  10   5      174.82      189.75     24.55 o 
  -2  10   5      272.78      234.01     25.90 o 
   0  10   5      523.69      537.48     25.53 o 
   2  10   5      107.14      123.75     23.69 o 
   4  10   5      167.62      168.60     30.27 o 
   6  10   5       96.23      148.92     24.31 o 
   8  10   5       35.25       73.29     23.44 o 
  10  10   5        1.80       36.95     23.63 o 
  12  10   5       25.29       40.55     23.62 o 
  14  10   5        6.84       94.51     26.18 o 
  16  10   5       31.15       59.45     28.17 o 
 -17  11   5      739.59      706.70     31.84 o 
 -15  11   5     1954.64     1964.26     48.23 o 
 -13  11   5     3555.05     3224.32     86.88 o 
 -11  11   5     8661.52     8545.48    126.97 o 
  -9  11   5    11276.19    11359.70    169.20 o 
  -7  11   5     5372.35     5496.16     93.55 o 
  -5  11   5      762.43      799.90     31.44 o 
  -3  11   5     5507.31     5450.27    105.77 o 
  -1  11   5     8950.33     9109.63    151.94 o 
   1  11   5    10588.38    10303.49    142.84 o 
   3  11   5     9407.58     9492.91    252.70 o 
   5  11   5    10632.35    10324.30    297.39 o 
   7  11   5     3327.51     3173.98     44.12 o 
   9  11   5     2616.77     2533.22     53.94 o 
  11  11   5     2031.58     2089.91     34.75 o 
  13  11   5     1441.59     1422.37     27.73 o 
  15  11   5      354.78      357.73     29.47 o 
 -16  12   5      473.38      482.98     31.01 o 
 -14  12   5      468.63      477.25     26.01 o 
 -12  12   5     1146.47     1257.46     28.20 o 
 -10  12   5     1810.30     1702.49     38.50 o 
  -8  12   5     2602.48     2645.89     35.17 o 
  -6  12   5     3608.98     3402.50     48.14 o 
  -4  12   5     7112.17     6935.54     76.98 o 
  -2  12   5     1035.10      982.57     28.81 o 
   0  12   5     2844.35     2922.82     48.88 o 
   2  12   5     6251.97     5981.46     79.78 o 
   4  12   5     8333.35     8194.83    257.37 o 
   6  12   5     2132.16     2235.36     49.98 o 
   8  12   5     2534.03     2738.94     38.39 o 
  10  12   5      458.37      503.43     26.74 o 
  12  12   5      386.83      472.28     27.13 o 
  14  12   5      146.85      183.45     28.04 o 
 -15  13   5      522.59      496.89     27.65 o 
 -13  13   5      861.45      888.03     30.08 o 
 -11  13   5     1163.20     1175.57     28.94 o 
  -9  13   5     3365.37     3318.47     62.27 o 
  -7  13   5     6107.46     6302.40    103.62 o 
  -5  13   5     3968.50     3871.54     58.70 o 
  -3  13   5     2608.88     2646.67     30.62 o 
  -1  13   5     3709.81     3506.80     74.93 o 
   1  13   5     3235.02     3103.64     60.87 o 
   3  13   5     3605.63     3513.81     57.18 o 
   5  13   5     3111.07     3066.27     98.15 o 
   7  13   5     1365.61     1293.12     30.01 o 
   9  13   5      654.33      619.54     29.78 o 
  11  13   5      478.54      467.13     27.78 o 
  13  13   5      158.78      187.14     28.80 o 
  15  13   5       59.16       55.12     31.72 o 
 -16  14   5      620.26      591.57     47.35 o 
 -14  14   5      994.52      983.47     35.66 o 
 -12  14   5     2740.96     2791.39     61.63 o 
 -10  14   5     4727.25     4689.32     54.84 o 
  -8  14   5     3219.63     3193.81     78.09 o 
  -6  14   5     3147.10     2881.60     37.96 o 
  -4  14   5     8483.34     8400.30    113.64 o 
  -2  14   5     7270.68     7201.94     67.76 o 
   0  14   5    10805.61    10647.29    129.68 o 
   2  14   5    13543.27    13115.69    170.84 o 
   4  14   5    10299.53     9999.37    220.21 o 
   6  14   5     3297.53     3365.38     87.25 o 
   8  14   5     3757.85     3828.99     83.96 o 
  10  14   5     1641.57     1622.56     30.39 o 
  12  14   5     1007.41     1000.09     27.94 o 
  14  14   5      524.04      508.16     34.83 o 
 -15  15   5       31.76       71.52     28.56 o 
 -13  15   5       15.28       76.54     28.99 o 
 -11  15   5       20.35       62.93     29.24 o 
  -9  15   5       14.93       35.13     30.41 o 
  -7  15   5      588.41      569.53     27.56 o 
  -5  15   5      459.90      507.70     29.19 o 
  -3  15   5      104.49      148.79     29.03 o 
  -1  15   5      396.30      377.44     29.85 o 
   1  15   5        1.36       27.45     28.36 o 
   3  15   5      445.66      448.85     28.62 o 
   5  15   5      161.16      149.07     30.62 o 
   7  15   5       47.37       81.09     29.47 o 
   9  15   5       71.22      129.43     29.57 o 
  11  15   5        9.99       64.09     31.34 o 
  13  15   5       11.06       47.03     29.59 o 
 -14  16   5      791.16      755.12     33.19 o 
 -12  16   5     1172.92     1207.48     46.74 o 
 -10  16   5     1909.92     2042.28     43.11 o 
  -8  16   5     2506.99     2465.36     69.21 o 
  -6  16   5     2820.12     2859.09     41.40 o 
  -4  16   5     3432.97     3487.11     70.00 o 
  -2  16   5     5751.63     5531.12     42.39 o 
   0  16   5     8071.67     7938.66    104.69 o 
   2  16   5     4937.57     5037.91     68.88 o 
   4  16   5     2346.86     2283.63     51.25 o 
   6  16   5     2526.10     2643.31    114.36 o 
   8  16   5     2102.50     2128.65     48.73 o 
  10  16   5     1196.40     1260.00     35.41 o 
  12  16   5     1506.10     1327.29     88.26 o 
 -13  17   5      237.30      281.36     35.40 o 
 -11  17   5      149.75      176.66     32.21 o 
  -9  17   5      440.78      395.28     31.94 o 
  -7  17   5     1881.49     1888.32     44.99 o 
  -5  17   5     3135.58     3126.96     44.21 o 
  -3  17   5     3257.26     3258.98     38.03 o 
  -1  17   5     2146.18     2090.51     38.11 o 
   1  17   5     1338.21     1278.25     34.41 o 
   3  17   5      414.19      443.27     29.74 o 
   5  17   5      542.96      621.31     30.12 o 
   7  17   5     1233.60     1333.91     38.23 o 
   9  17   5      569.61      614.61     32.55 o 
  11  17   5      320.23      352.53     35.08 o 
 -12  18   5      328.25      393.18     35.65 o 
 -10  18   5      464.70      502.15     33.53 o 
  -8  18   5      855.73      933.90     33.56 o 
  -6  18   5      779.10      790.94     32.54 o 
  -4  18   5     1070.39     1156.65     32.63 o 
  -2  18   5      610.68      546.74     36.44 o 
   0  18   5     1232.12     1204.76     29.76 o 
   2  18   5     1328.65     1359.07     29.24 o 
   4  18   5     1201.77     1244.69     31.76 o 
   6  18   5      575.47      531.93     30.25 o 
   8  18   5      487.01      564.81     36.16 o 
  10  18   5      286.07      296.11     32.25 o 
  12  18   5      334.30      326.34     42.06 o 
 -11  19   5     1557.43     1566.47     60.37 o 
  -9  19   5     1534.99     1530.44     45.54 o 
  -7  19   5     1808.14     1795.87     34.86 o 
  -5  19   5     3217.35     3100.07     60.44 o 
  -3  19   5     4562.78     4479.10     45.29 o 
  -1  19   5     3029.79     3007.28     37.01 o 
   1  19   5     3053.46     3037.25     37.10 o 
   3  19   5     2399.07     2437.40     36.76 o 
   5  19   5     1812.74     1881.01     32.57 o 
   7  19   5     1381.42     1379.41     33.96 o 
   9  19   5     1261.92     1150.55     76.41 o 
  11  19   5      713.70      656.26     89.01 o 
 -10  20   5        7.78       55.86     37.81 o 
  -8  20   5       15.21       72.07     38.87 o 
  -6  20   5       71.70      131.01     34.49 o 
  -4  20   5      120.89      156.52     34.35 o 
  -2  20   5       11.55        2.74     38.38 o 
   0  20   5       38.12       44.14     32.13 o 
   2  20   5        3.21       21.87     29.81 o 
   4  20   5       52.34       67.47     31.85 o 
   6  20   5        2.40       66.93     31.77 o 
   8  20   5       14.56       79.89     30.85 o 
  10  20   5       43.05       91.74     35.91 o 
  -9  21   5     1416.12     1353.67     42.11 o 
  -7  21   5     1610.03     1603.39     37.37 o 
  -5  21   5     1864.69     1892.07     43.06 o 
  -3  21   5     1610.75     1708.34     41.19 o 
  -1  21   5     1495.73     1525.63     34.87 o 
   1  21   5     2165.39     2284.56     61.79 o 
   3  21   5     2283.57     2226.17     58.66 o 
   5  21   5     1704.81     1657.00     44.14 o 
   7  21   5     1151.78     1023.28     49.70 o 
   9  21   5      582.94      440.32     45.98 o 
  -8  22   5      713.16      703.48     42.86 o 
  -6  22   5     1054.43      985.65     41.87 o 
  -4  22   5      899.33      932.48     41.32 o 
  -2  22   5      660.79      688.38     34.26 o 
   0  22   5      920.69     1032.40     36.08 o 
   2  22   5      935.02     1027.38     37.49 o 
   4  22   5      747.53      820.30     55.16 o 
   6  22   5      713.56      719.48     38.50 o 
  -7  23   5      372.04      381.25     38.46 o 
  -5  23   5      751.52      698.31     43.35 o 
  -3  23   5      729.37      748.04     38.64 o 
  -1  23   5      415.69      411.81     35.25 o 
   1  23   5      395.25      421.90     34.29 o 
   3  23   5      229.68      204.77     36.83 o 
   5  23   5      101.59      110.26     38.56 o 
  -4  24   5     1329.47     1363.30     41.12 o 
  -2  24   5     1110.45     1142.94     38.50 o 
   0  24   5      896.56      882.96     38.47 o 
   2  24   5      702.69      722.32     44.46 o 
 -18   0   6     2439.34     2290.09    101.03 o 
 -16   0   6     3016.27     3099.32    132.15 o 
 -14   0   6     6351.92     6237.93    139.94 o 
 -12   0   6    13749.28    12964.14    304.14 o 
 -10   0   6     9649.86     9668.85    287.13 o 
  -8   0   6     6577.17     6141.61    207.81 o 
  -6   0   6    32668.54    32450.87   1098.11 o 
  -4   0   6    30181.73    29565.51    998.91 o 
  -2   0   6    31721.43    29252.05   2092.15 o 
   0   0   6    19962.49    19809.63    340.95 o 
   2   0   6    37443.73    36621.58   1439.91 o 
   4   0   6    15721.51    17732.78    435.86 o 
   6   0   6    44533.23    45901.99    407.19 o 
   8   0   6    19503.22    19956.72    567.18 o 
  10   0   6    13102.01    13228.40    337.40 o 
  12   0   6     2172.85     2075.05     35.44 o 
  14   0   6     2136.46     2103.53     44.75 o 
  16   0   6      498.80      507.34     42.10 o 
 -19   1   6      212.28      344.50     56.58 o 
 -17   1   6      444.84      435.00     29.74 o 
 -15   1   6      463.41      426.89     28.56 o 
 -13   1   6      652.83      692.86     26.03 o 
 -11   1   6     2135.47     2149.78     53.85 o 
  -9   1   6     1585.79     1582.26     25.54 o 
  -7   1   6     3457.72     3653.05     90.07 o 
  -5   1   6     8388.67     8743.04    168.41 o 
  -3   1   6    10547.84    10153.02    305.04 o 
  -1   1   6     5104.96     5613.27    108.97 o 
   1   1   6     3298.08     3424.32     78.54 o 
   3   1   6     1008.65     1030.54     25.61 o 
   5   1   6       96.89      100.64     24.18 o 
   7   1   6     2040.30     2083.00     34.49 o 
   9   1   6     2213.84     2141.06     36.94 o 
  11   1   6     1488.03     1513.21     24.26 o 
  13   1   6      376.06      355.11     25.75 o 
  15   1   6      305.47      307.16     29.69 o 
  17   1   6       64.25      142.53     32.94 o 
 -18   2   6      515.15      518.58     33.37 o 
 -16   2   6      971.33      920.36     84.06 o 
 -14   2   6     2728.05     2598.75     52.83 o 
 -12   2   6     6149.29     5948.56    120.06 o 
 -10   2   6     3774.33     3957.29     82.36 o 
  -8   2   6     8707.84     8383.41    233.03 o 
  -6   2   6    19775.78    20339.44    490.47 o 
  -4   2   6     9391.11     9306.30    227.17 o 
  -2   2   6     5315.43     4825.88     92.42 o 
   0   2   6    30347.27    29781.45    333.66 o 
   2   2   6    21104.54    19630.42    355.95 o 
   4   2   6     9257.37     8905.37    220.72 o 
   6   2   6    13389.75    14461.03    299.53 o 
   8   2   6     4525.95     4535.88     78.18 o 
  10   2   6     2339.63     2391.37     41.97 o 
  12   2   6     1485.17     1410.18     33.70 o 
  14   2   6      836.21      850.21     27.11 o 
  16   2   6      206.67      206.18     29.80 o 
 -19   3   6      472.28      413.27     31.47 o 
 -17   3   6     1245.01     1261.24     31.61 o 
 -15   3   6     1597.73     1546.59     60.32 o 
 -13   3   6     3217.72     3348.20     48.88 o 
 -11   3   6     3684.26     3835.21    101.36 o 
  -9   3   6     4446.42     4131.47     76.91 o 
  -7   3   6     7918.61     8091.54    155.84 o 
  -5   3   6    18398.10    18016.34    422.37 o 
  -3   3   6    15222.14    16238.33    471.92 o 
  -1   3   6    26361.21    26459.75    251.00 o 
   1   3   6     8399.95     8001.38    145.26 o 
   3   3   6     5251.02     4336.31     86.04 o 
   5   3   6     4702.05     4425.56    105.47 o 
   7   3   6     7066.33     6799.41    134.57 o 
   9   3   6     2064.10     2014.58     34.55 o 
  11   3   6     2489.88     2406.12     56.33 o 
  13   3   6     1471.14     1466.39     29.39 o 
  15   3   6      510.28      564.22     28.05 o 
  17   3   6      232.50      268.13     32.89 o 
 -18   4   6       81.84      129.70     29.84 o 
 -16   4   6      314.86      267.55     27.53 o 
 -14   4   6      643.63      624.09     29.30 o 
 -12   4   6     1230.04     1299.14     25.74 o 
 -10   4   6     1403.56     1538.34     25.57 o 
  -8   4   6     1118.36     1180.31     29.39 o 
  -6   4   6     4130.78     4740.25    103.38 o 
  -4   4   6     8512.50     9437.86    201.04 o 
  -2   4   6    16137.65    16960.94    397.54 o 
   0   4   6     7491.94     7362.60    173.14 o 
   2   4   6     2415.28     2324.62     71.29 o 
   4   4   6     1440.89     1449.59     43.17 o 
   6   4   6     2821.78     2688.81     48.70 o 
   8   4   6     1115.99     1321.15     27.34 o 
  10   4   6      879.20      844.35     30.06 o 
  12   4   6      250.51      262.08     26.89 o 
  14   4   6       71.96       89.65     27.74 o 
  16   4   6       52.61      110.28     28.31 o 
 -17   5   6     2151.03     2122.51     53.11 o 
 -15   5   6     2074.77     2019.69     28.23 o 
 -13   5   6     4965.18     4950.83     86.16 o 
 -11   5   6     6326.59     6590.57    110.00 o 
  -9   5   6    11538.27    11636.25    255.93 o 
  -7   5   6    12758.09    13158.87    324.84 o 
  -5   5   6    28983.16    29021.97    875.86 o 
  -3   5   6    20249.41    21209.17    377.68 o 
  -1   5   6    34400.67    34574.96    821.12 o 
   1   5   6    14724.45    14385.77    486.04 o 
   3   5   6    24565.17    24369.37    557.87 o 
   5   5   6    10978.25    10779.91    263.69 o 
   7   5   6     8160.90     7715.61    143.74 o 
   9   5   6     2564.38     2721.23     56.62 o 
  11   5   6     3448.88     3387.24     62.45 o 
  13   5   6     1789.68     1760.61     32.07 o 
  15   5   6     1151.69     1076.88     28.93 o 
  17   5   6      722.80      701.38     33.62 o 
 -18   6   6       40.92       81.48     29.63 o 
 -16   6   6       17.54       45.34     26.26 o 
 -14   6   6      135.61      179.33     25.52 o 
 -12   6   6      843.24      801.22     25.29 o 
 -10   6   6      625.26      671.14     26.37 o 
  -8   6   6     2184.21     2192.54     57.02 o 
  -6   6   6     1104.27     1208.73     28.26 o 
  -4   6   6     1174.34      989.90     25.25 o 
  -2   6   6     1606.89     1880.71     41.87 o 
   0   6   6     4932.97     4827.22    100.06 o 
   2   6   6     7807.87     7910.93    305.05 o 
   4   6   6     4218.27     4410.47    112.86 o 
   6   6   6        7.88       55.27     22.98 o 
   8   6   6     1120.62     1090.00     24.86 o 
  10   6   6      222.39      248.73     24.86 o 
  12   6   6      292.89      350.83     26.69 o 
  14   6   6      286.45      308.02     26.03 o 
  16   6   6      332.89      369.72     29.80 o 
 -17   7   6     1306.41     1187.81     29.79 o 
 -15   7   6     1465.75     1507.75     36.13 o 
 -13   7   6     2283.07     2318.86     46.40 o 
 -11   7   6     1695.84     1724.26     52.20 o 
  -9   7   6     4009.45     3900.61     99.66 o 
  -7   7   6    10401.06    10634.36    272.61 o 
  -5   7   6    15244.53    15911.68    356.52 o 
  -3   7   6    10251.82     9873.36    158.96 o 
  -1   7   6    17648.55    16741.95    431.46 o 
   1   7   6     4023.60     3800.87    114.90 o 
   3   7   6     2177.23     1907.63    100.29 o 
   5   7   6     1595.17     1535.53     33.94 o 
   7   7   6     3985.91     3977.02     71.84 o 
   9   7   6     2518.57     2384.74     41.78 o 
  11   7   6     3900.06     3699.42     55.31 o 
  13   7   6     1338.22     1301.44     27.89 o 
  15   7   6      715.72      628.15     28.92 o 
 -18   8   6      655.63      621.15     30.86 o 
 -16   8   6     1066.33     1018.84     28.87 o 
 -14   8   6     1799.09     1871.47     47.17 o 
 -12   8   6     2873.48     2955.23     65.04 o 
 -10   8   6     3742.76     3744.36     73.75 o 
  -8   8   6     3973.44     3702.02     80.15 o 
  -6   8   6     4679.00     4840.68    114.77 o 
  -4   8   6    10677.81    11070.71    176.76 o 
  -2   8   6    15091.14    15308.91    233.29 o 
   0   8   6    14093.15    13501.63    312.90 o 
   2   8   6    13345.22    12859.74    575.96 o 
   4   8   6    10197.52    10054.29    356.36 o 
   6   8   6    10999.44    10762.30    192.67 o 
   8   8   6     8880.44     8983.24    158.55 o 
  10   8   6     5547.60     5479.55     87.18 o 
  12   8   6     1685.89     1734.27     27.13 o 
  14   8   6     1313.91     1325.38     28.05 o 
  16   8   6      404.45      448.09     29.24 o 
 -17   9   6       60.63       88.70     30.38 o 
 -15   9   6       22.41       69.06     27.33 o 
 -13   9   6      355.80      412.78     29.02 o 
 -11   9   6      686.07      747.11     26.13 o 
  -9   9   6     1230.84     1318.46     26.96 o 
  -7   9   6        7.50       23.23     23.38 o 
  -5   9   6      949.39      969.09     24.91 o 
  -3   9   6       82.27       31.05     26.89 o 
  -1   9   6     3011.72     3100.47     91.32 o 
   1   9   6      293.06      253.58     25.43 o 
   3   9   6      517.04      668.92     29.57 o 
   5   9   6       13.23       41.73     28.13 o 
   7   9   6      899.21      866.22     28.90 o 
   9   9   6      497.82      501.26     23.37 o 
  11   9   6      514.01      430.56     25.49 o 
  13   9   6      176.50      141.10     26.49 o 
  15   9   6       17.59       56.59     28.10 o 
 -16  10   6      990.15     1081.99     30.22 o 
 -14  10   6     1277.94     1337.19     32.35 o 
 -12  10   6     2846.43     2944.56     45.68 o 
 -10  10   6     7725.31     7796.11    131.86 o 
  -8  10   6    15547.86    16076.37    411.35 o 
  -6  10   6     7744.90     7754.74    129.75 o 
  -4  10   6     7999.69     7789.87    111.82 o 
  -2  10   6    13065.88    12751.79    333.70 o 
   0  10   6    15790.52    15402.36    418.52 o 
   2  10   6    12453.09    12180.29    408.50 o 
   4  10   6    17334.91    16667.03    659.67 o 
   6  10   6     9862.83     9810.21    213.60 o 
   8  10   6     2399.25     2450.93     34.71 o 
  10  10   6     1641.34     1864.13     35.14 o 
  12  10   6     2218.12     2259.87     28.45 o 
  14  10   6     1124.23     1056.10     26.88 o 
  16  10   6      218.05      217.21     82.60 o 
 -17  11   6       35.81      109.75     30.35 o 
 -15  11   6      882.43      868.40     30.45 o 
 -13  11   6      280.00      337.34     27.32 o 
 -11  11   6      928.20      924.28     28.71 o 
  -9  11   6     2122.44     2100.30     37.50 o 
  -7  11   6     2876.62     2916.00     52.38 o 
  -5  11   6      986.89     1096.76     25.78 o 
  -3  11   6     3813.81     3469.78     58.85 o 
  -1  11   6     1317.79     1323.67     32.69 o 
   1  11   6      734.67      714.87     23.58 o 
   3  11   6      570.78      529.31     29.29 o 
   5  11   6      334.85      391.26     30.28 o 
   7  11   6       13.15       12.24     25.66 o 
   9  11   6      113.34      132.00     25.27 o 
  11  11   6       58.50      109.71     26.64 o 
  13  11   6       34.08      111.92     27.25 o 
  15  11   6        6.12       15.19     29.59 o 
 -16  12   6      706.60      741.82     32.07 o 
 -14  12   6     1565.05     1465.80     42.04 o 
 -12  12   6     4641.06     4598.33     67.79 o 
 -10  12   6     9220.51     9273.16    147.79 o 
  -8  12   6    12780.92    13550.61    252.21 o 
  -6  12   6    10282.94    10161.96    133.23 o 
  -4  12   6     8997.43     8886.42    151.62 o 
  -2  12   6     7773.38     7437.33    118.85 o 
   0  12   6     9540.63     9472.08    221.35 o 
   2  12   6     9590.72     9687.06    164.02 o 
   4  12   6     8802.65     8789.47    327.96 o 
   6  12   6     2958.54     2758.54     62.88 o 
   8  12   6     1288.01     1337.94     35.67 o 
  10  12   6      664.41      662.97     27.46 o 
  12  12   6      643.69      691.90     27.85 o 
  14  12   6      368.11      416.01     29.44 o 
 -15  13   6     1330.03     1205.00     30.12 o 
 -13  13   6     2086.67     2132.44     46.07 o 
 -11  13   6     3427.16     3420.49     53.44 o 
  -9  13   6     4483.94     4552.57     63.69 o 
  -7  13   6     4575.56     4516.13     62.43 o 
  -5  13   6     5673.10     5687.65     64.97 o 
  -3  13   6     7846.27     7674.46     74.83 o 
  -1  13   6     7422.02     7305.91    105.90 o 
   1  13   6    10450.29     9987.55    144.46 o 
   3  13   6    10993.20    10645.30    163.81 o 
   5  13   6     4030.68     3984.14     95.91 o 
   7  13   6     2853.91     2866.74     75.96 o 
   9  13   6     2798.73     2641.16     59.45 o 
  11  13   6     1033.91     1034.72     28.26 o 
  13  13   6      532.61      526.45     38.54 o 
 -14  14   6      484.23      469.51     31.42 o 
 -12  14   6      695.45      800.77     30.36 o 
 -10  14   6      323.61      343.59     29.45 o 
  -8  14   6      267.75      261.46     29.51 o 
  -6  14   6      790.78      816.67     27.12 o 
  -4  14   6       22.36       42.23     29.13 o 
  -2  14   6      198.51      223.15     27.86 o 
   0  14   6      454.70      477.92     29.02 o 
   2  14   6      218.38      250.72     25.51 o 
   4  14   6        5.14       13.84     30.08 o 
   6  14   6      336.81      324.94     30.89 o 
   8  14   6      147.90      136.22     28.22 o 
  10  14   6       57.27      103.65     30.42 o 
  12  14   6       15.09       57.13     29.92 o 
  14  14   6        0.44       84.32     31.09 o 
 -15  15   6      642.76      588.60     30.79 o 
 -13  15   6      859.15      885.63     44.16 o 
 -11  15   6     2005.17     1898.56     32.84 o 
  -9  15   6     3483.36     3438.29     38.30 o 
  -7  15   6     4341.71     4216.58     50.52 o 
  -5  15   6     2701.03     2654.85     42.13 o 
  -3  15   6     2667.36     2685.37     36.90 o 
  -1  15   6     3161.28     3018.59     39.64 o 
   1  15   6     4970.47     5000.90     72.23 o 
   3  15   6     5556.50     5508.83     65.55 o 
   5  15   6     3986.50     4132.92     72.73 o 
   7  15   6     2986.66     2910.17     71.56 o 
   9  15   6     1506.12     1486.89     32.35 o 
  11  15   6     1208.84     1039.81     52.99 o 
  13  15   6     1146.14     1007.68     67.61 o 
 -14  16   6      161.30      198.25     36.04 o 
 -12  16   6       24.13       45.92     33.29 o 
 -10  16   6      154.81      204.13     41.83 o 
  -8  16   6      334.88      390.22     31.27 o 
  -6  16   6      236.65      235.47     30.86 o 
  -4  16   6     1322.57     1211.08     30.47 o 
  -2  16   6     2209.66     2119.55     36.37 o 
   0  16   6      382.58      393.63     28.80 o 
   2  16   6       26.56       65.71     25.98 o 
   4  16   6      149.48      134.70     30.14 o 
   6  16   6      305.58      293.59     30.53 o 
   8  16   6      228.21      270.63     32.93 o 
  10  16   6      182.30      210.57     32.22 o 
  12  16   6       45.91       87.54     34.61 o 
 -13  17   6      451.66      440.04     35.67 o 
 -11  17   6      758.08      779.28     33.86 o 
  -9  17   6      932.56     1008.99     33.03 o 
  -7  17   6     1465.97     1424.49     32.50 o 
  -5  17   6     2058.19     2059.41     33.38 o 
  -3  17   6     2812.10     2658.08     56.95 o 
  -1  17   6     2490.00     2423.96     53.87 o 
   1  17   6     2919.07     2906.69     34.56 o 
   3  17   6     2247.03     2253.08     43.44 o 
   5  17   6     1819.61     1727.82     50.41 o 
   7  17   6     1573.49     1626.77     38.03 o 
   9  17   6     1077.80     1146.53     62.33 o 
  11  17   6      635.51      558.19     36.42 o 
 -12  18   6      888.35      913.08     36.42 o 
 -10  18   6     1147.90     1231.32     35.24 o 
  -8  18   6     1969.01     1980.10     58.23 o 
  -6  18   6     2366.04     2377.59     34.93 o 
  -4  18   6     3946.16     3637.03     40.55 o 
  -2  18   6     3795.68     3798.43     37.28 o 
   0  18   6     2525.31     2375.94     35.46 o 
   2  18   6     1784.44     1786.20     33.83 o 
   4  18   6     1484.73     1506.21     36.44 o 
   6  18   6     1274.20     1316.29     36.06 o 
   8  18   6     1420.09     1498.85    103.04 o 
  10  18   6     1186.54     1143.97     46.39 o 
 -11  19   6       54.11       41.29     36.40 o 
  -9  19   6       57.59      109.48     35.77 o 
  -7  19   6        6.31       66.61     32.10 o 
  -5  19   6       31.89       89.76     33.78 o 
  -3  19   6       71.34       49.89     33.40 o 
  -1  19   6      211.87      241.22     32.76 o 
   1  19   6      516.21      558.21     32.35 o 
   3  19   6      412.61      465.35     32.96 o 
   5  19   6       84.89      101.38     32.42 o 
   7  19   6       37.06       77.01     30.04 o 
   9  19   6       10.50       24.81     40.17 o 
 -10  20   6     1813.08     1669.46     38.45 o 
  -8  20   6     2066.03     2038.34     48.52 o 
  -6  20   6     2345.32     2288.80     36.98 o 
  -4  20   6     3528.73     3654.18     53.83 o 
  -2  20   6     2089.97     2158.07     47.12 o 
   0  20   6     1815.56     1892.72     38.37 o 
   2  20   6     2703.33     2865.92     46.38 o 
   4  20   6     2457.46     2514.57     67.32 o 
   6  20   6     1041.44     1043.78     44.60 o 
   8  20   6     1116.82     1152.39     36.12 o 
  -9  21   6      172.65      213.61     42.96 o 
  -7  21   6      182.65      168.83     36.03 o 
  -5  21   6      435.00      465.95     36.44 o 
  -3  21   6      410.45      439.15     34.94 o 
  -1  21   6      392.65      491.37     35.10 o 
   1  21   6      561.02      607.09     31.68 o 
   3  21   6      581.71      577.66     35.06 o 
   5  21   6      311.88      369.07     34.91 o 
   7  21   6      348.84      397.51     36.31 o 
  -8  22   6      520.46      492.43     41.84 o 
  -6  22   6      448.19      443.24     36.35 o 
  -4  22   6      592.80      631.86     37.54 o 
  -2  22   6      739.39      735.33     32.16 o 
   0  22   6      571.15      574.75     40.14 o 
   2  22   6      614.44      607.69     35.66 o 
   4  22   6      655.42      678.33     56.60 o 
   6  22   6      618.30      580.01     62.24 o 
  -7  23   6      642.73      572.21     50.29 o 
  -5  23   6      631.36      649.88     40.32 o 
  -3  23   6      717.03      716.06     38.52 o 
  -1  23   6     1038.45     1017.30     37.00 o 
   1  23   6      957.39      976.93     35.38 o 
   3  23   6      789.13      769.22     67.22 o 
   5  23   6      757.10      650.95     89.50 o 
  -4  24   6      109.71      196.95     46.38 o 
  -2  24   6       66.95       91.50     38.40 o 
   0  24   6       52.14       72.06     35.23 o 
   2  24   6       91.31      111.37     38.65 o 
 -17   1   7     2122.87     2091.52     49.10 o 
 -15   1   7     2609.13     2526.58     61.30 o 
 -13   1   7     7536.53     7354.95    144.63 o 
 -11   1   7     8730.42     8652.66    209.00 o 
  -9   1   7     9381.53     9514.65    201.79 o 
  -7   1   7     7594.53     7491.86    177.57 o 
  -5   1   7    34023.29    33400.13    651.27 o 
  -3   1   7    26777.58    25817.09    628.28 o 
  -1   1   7    29581.36    29974.25    399.84 o 
   1   1   7    22583.13    20125.67    496.11 o 
   3   1   7    13391.55    12580.35    199.80 o 
   5   1   7     5376.78     4921.90     75.65 o 
   7   1   7     8939.96     9202.66    159.09 o 
   9   1   7     5992.33     6181.89    102.78 o 
  11   1   7     2594.54     2621.66     35.58 o 
  13   1   7     1780.92     1825.66     38.14 o 
  15   1   7      784.35      808.68     28.06 o 
  17   1   7      399.65      410.10     33.07 o 
 -18   2   7      615.86      657.29     31.64 o 
 -16   2   7      624.52      595.42     30.60 o 
 -14   2   7      171.00      229.34     28.05 o 
 -12   2   7     1197.95     1216.29     27.99 o 
 -10   2   7     2509.34     2466.47     64.99 o 
  -8   2   7      742.53      760.46     41.57 o 
  -6   2   7     8209.14     9109.23    243.63 o 
  -4   2   7    23982.99    25391.04    698.38 o 
  -2   2   7    23390.14    24157.16    403.33 o 
   0   2   7     6698.81     6745.96     72.74 o 
   2   2   7    14691.23    13435.25    213.20 o 
   4   2   7     4008.85     3776.30     73.29 o 
   6   2   7     4059.06     4319.69     99.68 o 
   8   2   7     2439.77     2392.63     53.95 o 
  10   2   7     2837.49     3048.82     47.53 o 
  12   2   7      795.37      781.68     28.01 o 
  14   2   7      537.61      548.27     26.87 o 
  16   2   7       95.54      118.37     28.35 o 
 -17   3   7      724.80      750.40     44.63 o 
 -15   3   7     1158.30     1092.10     38.63 o 
 -13   3   7     4782.30     4738.23     76.10 o 
 -11   3   7     3088.07     2962.75     61.88 o 
  -9   3   7     5018.42     5032.10    115.25 o 
  -7   3   7      803.27      715.84     24.20 o 
  -5   3   7     6014.03     5943.30    144.42 o 
  -3   3   7     1208.64     1319.00     36.64 o 
  -1   3   7    29135.75    29355.29    284.30 o 
   1   3   7    18940.32    19242.72    354.39 o 
   3   3   7    13808.53    13943.82    274.06 o 
   5   3   7     4336.05     4433.77    107.74 o 
   7   3   7     5601.37     5660.62    128.12 o 
   9   3   7      863.58      903.04     23.99 o 
  11   3   7      834.67      742.39     26.30 o 
  13   3   7      621.37      665.61     28.61 o 
  15   3   7      235.89      284.59     30.69 o 
  17   3   7      127.46      133.29     35.76 o 
 -18   4   7     1126.29     1097.54     30.29 o 
 -16   4   7     1995.34     1888.66     42.80 o 
 -14   4   7     2035.24     2026.31     46.96 o 
 -12   4   7     5361.96     5079.96     66.78 o 
 -10   4   7    10731.54    11004.75    272.98 o 
  -8   4   7     8815.57     8185.82    191.29 o 
  -6   4   7     9569.37     9068.38    245.40 o 
  -4   4   7    11059.85    11070.80    245.90 o 
  -2   4   7    13728.10    13773.28    387.95 o 
   0   4   7    12834.04    12451.83    191.41 o 
   2   4   7    14382.33    13968.47    382.54 o 
   4   4   7     9262.08     9161.93    203.29 o 
   6   4   7     6925.44     7071.75    199.52 o 
   8   4   7     5494.03     5355.03    119.74 o 
  10   4   7     3850.90     3843.79     78.96 o 
  12   4   7     3462.84     3323.80     53.35 o 
  14   4   7     1240.98     1137.72     45.25 o 
  16   4   7      677.44      657.46     41.79 o 
 -17   5   7        4.44       20.00     28.84 o 
 -15   5   7       66.10      120.13     25.55 o 
 -13   5   7       91.95      157.33     25.15 o 
 -11   5   7      269.56      237.77     25.91 o 
  -9   5   7       69.32       70.27     25.13 o 
  -7   5   7      973.84     1077.79     26.25 o 
  -5   5   7      302.09      362.18     29.84 o 
  -3   5   7      965.87     1141.82     26.43 o 
  -1   5   7     1952.40     2015.48     50.40 o 
   1   5   7      397.12      522.21     28.09 o 
   3   5   7        2.96       41.46     23.83 o 
   5   5   7      299.52      358.29     23.44 o 
   7   5   7      187.45      241.36     24.28 o 
   9   5   7       76.69       81.40     25.32 o 
  11   5   7      186.77      227.45     24.44 o 
  13   5   7       17.08       39.23     26.25 o 
  15   5   7        1.98       26.87     29.50 o 
 -18   6   7     1322.89     1260.69     31.76 o 
 -16   6   7     1889.06     1821.81     41.67 o 
 -14   6   7     1929.80     1997.25     29.70 o 
 -12   6   7     2877.50     2681.27     48.07 o 
 -10   6   7     3333.28     3681.06     93.87 o 
  -8   6   7     3967.75     3831.34    124.82 o 
  -6   6   7    17448.85    17425.78    546.35 o 
  -4   6   7    17583.75    17928.89    324.90 o 
  -2   6   7     9179.05     8510.44    202.06 o 
   0   6   7     4775.48     4470.79    102.30 o 
   2   6   7     8207.19     7659.75    237.22 o 
   4   6   7     4175.16     3750.49     87.58 o 
   6   6   7     9013.48     8232.67    201.71 o 
   8   6   7     5497.63     5585.04    133.21 o 
  10   6   7     3733.22     3669.10     77.17 o 
  12   6   7     1538.68     1523.82     34.29 o 
  14   6   7     1424.20     1291.45     33.16 o 
  16   6   7      546.36      521.20     30.59 o 
 -17   7   7      323.21      303.94     28.09 o 
 -15   7   7      875.10      826.27     29.74 o 
 -13   7   7     2122.31     2044.03     61.74 o 
 -11   7   7     3677.90     4046.99    102.41 o 
  -9   7   7     5570.93     5428.73    158.94 o 
  -7   7   7     7240.03     7175.07    231.96 o 
  -5   7   7     3761.76     3729.93     57.62 o 
  -3   7   7     3652.36     3467.48     53.99 o 
  -1   7   7     5553.44     5467.35    160.72 o 
   1   7   7    12347.04    12228.23    441.69 o 
   3   7   7     6106.94     6176.71    202.84 o 
   5   7   7     2768.67     2481.12     59.33 o 
   7   7   7     1040.39     1135.97     25.61 o 
   9   7   7     1162.05     1163.05     34.76 o 
  11   7   7      164.96      206.11     25.36 o 
  13   7   7      347.08      419.37     27.18 o 
  15   7   7      364.21      399.18     29.63 o 
 -16   8   7      815.64      830.00     29.48 o 
 -14   8   7     1052.82     1118.05     27.92 o 
 -12   8   7     1027.17     1010.18     28.11 o 
 -10   8   7      534.65      604.52     29.44 o 
  -8   8   7     2293.46     2283.59     60.89 o 
  -6   8   7     5556.87     6337.97    206.88 o 
  -4   8   7     2696.10     2584.03     44.06 o 
  -2   8   7     4445.64     4327.95     83.16 o 
   0   8   7     8661.49     8532.29    223.84 o 
   2   8   7     1140.90      932.14     56.20 o 
   4   8   7      105.37      107.62     28.12 o 
   6   8   7     1582.12     1641.20     36.94 o 
   8   8   7     1259.99     1127.43     23.43 o 
  10   8   7     1134.62     1214.00     34.21 o 
  12   8   7      746.16      640.02     25.38 o 
  14   8   7      468.07      415.10     27.12 o 
  16   8   7       17.14       70.69     29.90 o 
 -17   9   7     1016.09      991.16     31.66 o 
 -15   9   7     1761.47     1704.61     52.06 o 
 -13   9   7     2933.63     2839.01     54.34 o 
 -11   9   7     5738.18     5685.98    146.86 o 
  -9   9   7    11241.45    11020.49    342.19 o 
  -7   9   7    18407.82    18381.93    489.62 o 
  -5   9   7    13968.03    13512.02    301.21 o 
  -3   9   7    17587.49    17554.79    348.77 o 
  -1   9   7    12187.53    11856.22    300.46 o 
   1   9   7    10282.25     9793.34    270.53 o 
   3   9   7     6722.50     6657.62    288.52 o 
   5   9   7    11508.20    11357.78    367.55 o 
   7   9   7     4027.02     3893.12     85.52 o 
   9   9   7     2974.68     2811.77     61.98 o 
  11   9   7     1662.65     1603.03     37.60 o 
  13   9   7     1431.76     1406.80     28.89 o 
  15   9   7      308.70      292.37     28.86 o 
 -16  10   7        1.54       49.64     30.30 o 
 -14  10   7       32.73       59.57     26.91 o 
 -12  10   7      560.95      585.49     30.42 o 
 -10  10   7      143.69      191.97     26.17 o 
  -8  10   7        2.05        3.70     27.38 o 
  -6  10   7        7.05       54.21     24.09 o 
  -4  10   7      181.49      141.87     26.79 o 
  -2  10   7     1445.56     1372.75     29.94 o 
   0  10   7      152.52      150.74     22.98 o 
   2  10   7      107.46      151.30     28.22 o 
   4  10   7     1560.50     1423.96     52.27 o 
   6  10   7      650.79      712.64     41.16 o 
   8  10   7       56.81       91.90     25.26 o 
  10  10   7      261.63      290.96     24.63 o 
  12  10   7       33.13       57.85     25.95 o 
  14  10   7        0.13      -19.09     28.25 o 
 -17  11   7      907.15      889.51     39.13 o 
 -15  11   7      979.60      959.58     29.00 o 
 -13  11   7     2141.90     2208.43     62.93 o 
 -11  11   7     3062.96     3070.27     55.77 o 
  -9  11   7     5162.31     5074.81    124.80 o 
  -7  11   7     6384.85     6262.26    133.40 o 
  -5  11   7     8183.01     8185.72    140.12 o 
  -3  11   7     5793.54     5698.69     62.41 o 
  -1  11   7     6392.25     6459.51    209.59 o 
   1  11   7     9485.74     9242.84    150.98 o 
   3  11   7    14775.92    14307.35    469.33 o 
   5  11   7    13440.82    12798.58    390.83 o 
   7  11   7     6210.81     6102.21    143.25 o 
   9  11   7     2226.17     2225.88     39.14 o 
  11  11   7      936.80      987.97     27.84 o 
  13  11   7      764.09      722.30     40.05 o 
  15  11   7      453.04      468.27     32.53 o 
 -16  12   7      235.07      212.41     31.22 o 
 -14  12   7     1259.34     1317.07     32.92 o 
 -12  12   7     1183.00     1211.31     28.02 o 
 -10  12   7     1843.99     1970.83     40.55 o 
  -8  12   7     3534.27     3480.99     53.52 o 
  -6  12   7      928.42      997.46     27.38 o 
  -4  12   7       41.43       39.36     25.85 o 
  -2  12   7     1744.62     1687.91     39.63 o 
   0  12   7     4549.09     4300.50    103.85 o 
   2  12   7     3651.11     3669.51    112.38 o 
   4  12   7     2524.69     2577.15    124.15 o 
   6  12   7     1173.90     1255.05     31.39 o 
   8  12   7     1625.62     1585.65     81.92 o 
  10  12   7     1182.84     1227.75     29.17 o 
  12  12   7      803.16      833.71     55.09 o 
  14  12   7      364.69      357.78     29.87 o 
 -15  13   7      129.61      138.88     30.75 o 
 -13  13   7      492.91      514.52     32.21 o 
 -11  13   7     1471.53     1463.08     28.43 o 
  -9  13   7      936.79      963.93     36.94 o 
  -7  13   7      520.90      563.15     24.81 o 
  -5  13   7      975.62     1025.26     29.61 o 
  -3  13   7     1151.69     1218.08     31.26 o 
  -1  13   7     2724.39     2707.29     46.68 o 
   1  13   7     7267.96     7438.91    117.88 o 
   3  13   7     6779.31     6728.47    191.87 o 
   5  13   7     2521.32     2444.63     84.09 o 
   7  13   7     1830.62     1774.51     46.83 o 
   9  13   7     1268.21     1261.74     33.55 o 
  11  13   7      682.34      645.70     29.57 o 
  13  13   7      425.68      401.25     29.97 o 
 -14  14   7     2183.10     2149.46     98.00 o 
 -12  14   7     2551.74     2398.63     59.23 o 
 -10  14   7     3455.31     3386.34     61.74 o 
  -8  14   7     5281.62     5044.44     54.54 o 
  -6  14   7     6982.51     7117.88     99.65 o 
  -4  14   7     4011.58     4069.34     53.35 o 
  -2  14   7     4506.53     4361.91     65.16 o 
   0  14   7     4778.38     4443.95     81.34 o 
   2  14   7     6516.26     6243.88    123.41 o 
   4  14   7     4933.69     5030.16    114.32 o 
   6  14   7     3466.78     3467.86    119.32 o 
   8  14   7     2125.17     2104.81     49.05 o 
  10  14   7      969.02      849.70     43.93 o 
  12  14   7      567.11      472.51     33.46 o 
 -15  15   7       17.45       46.35     37.83 o 
 -13  15   7       65.65      111.24     33.02 o 
 -11  15   7       15.39       51.09     30.17 o 
  -9  15   7       10.24       10.83     31.82 o 
  -7  15   7        6.23       -2.34     26.42 o 
  -5  15   7        1.90       13.58     30.96 o 
  -3  15   7       59.01       36.70     29.92 o 
  -1  15   7       52.29       50.53     30.08 o 
   1  15   7       13.14       28.00     24.63 o 
   3  15   7       18.28       43.92     29.48 o 
   5  15   7       45.12       79.26     32.43 o 
   7  15   7        1.01       69.45     36.83 o 
   9  15   7        0.51        5.46     41.04 o 
  11  15   7        2.89       78.88     33.72 o 
  13  15   7       16.20       70.86     36.23 o 
 -14  16   7      695.28      737.20     39.73 o 
 -12  16   7      736.69      676.43     34.19 o 
 -10  16   7     1686.96     1729.35     55.74 o 
  -8  16   7     3485.30     3483.06     40.87 o 
  -6  16   7     5132.51     5220.62     36.91 o 
  -4  16   7     6253.22     6061.21     83.92 o 
  -2  16   7     6750.33     6792.75     93.60 o 
   0  16   7     2938.02     2883.55     33.86 o 
   2  16   7     2107.72     2147.78     33.16 o 
   4  16   7     2538.80     2555.98     47.01 o 
   6  16   7     2208.28     2192.30     69.68 o 
   8  16   7      920.70      905.42     34.54 o 
  10  16   7      719.89      718.28     35.22 o 
  12  16   7      451.97      383.90     37.50 o 
 -13  17   7      274.42      244.93     36.10 o 
 -11  17   7      370.29      408.67     32.99 o 
  -9  17   7      824.30      787.22     33.78 o 
  -7  17   7     1096.91     1201.79     33.94 o 
  -5  17   7      717.62      627.07     32.91 o 
  -3  17   7     2471.23     2441.18     33.86 o 
  -1  17   7     2314.87     2150.82     50.70 o 
   1  17   7      980.14     1092.89     29.49 o 
   3  17   7      508.61      564.29     30.60 o 
   5  17   7      918.16      912.66     81.87 o 
   7  17   7      416.20      511.79     39.44 o 
   9  17   7      801.21      938.22     43.35 o 
  11  17   7      687.55      676.20     36.66 o 
 -12  18   7      467.49      507.98     38.75 o 
 -10  18   7     1037.64     1020.64     35.56 o 
  -8  18   7     1011.86     1080.67     39.88 o 
  -6  18   7      916.14      917.27     32.78 o 
  -4  18   7     1029.46     1048.47     35.49 o 
  -2  18   7      666.21      688.87     34.12 o 
   0  18   7      740.11      764.72     32.46 o 
   2  18   7      927.00      955.23     30.39 o 
   4  18   7      549.53      525.38     35.58 o 
   6  18   7      128.43      192.37     34.89 o 
   8  18   7      273.32      260.15     37.81 o 
  10  18   7      199.84      220.69     37.54 o 
 -11  19   7      883.42      934.92     38.19 o 
  -9  19   7     1198.64     1243.05     40.42 o 
  -7  19   7     1874.43     1842.50     34.78 o 
  -5  19   7     3014.53     2956.15     68.18 o 
  -3  19   7     3400.27     3428.32     71.51 o 
  -1  19   7     2139.22     2091.04     32.64 o 
   1  19   7     2185.54     2184.18     33.98 o 
   3  19   7     2469.61     2612.89     40.34 o 
   5  19   7     1788.20     1890.81     48.28 o 
   7  19   7     1324.21     1479.97     39.34 o 
   9  19   7     1522.11     1495.25     42.40 o 
 -10  20   7        2.00      -13.60     40.89 o 
  -8  20   7        0.11       48.12     53.50 o 
  -6  20   7        3.29        7.41     34.91 o 
  -4  20   7       23.56       29.79     33.72 o 
  -2  20   7       25.71       45.33     31.29 o 
   0  20   7       73.78      146.72     36.80 o 
   2  20   7       18.88       44.07     38.76 o 
   4  20   7        0.55       29.31     36.74 o 
   6  20   7        4.06        6.48     34.63 o 
   8  20   7       52.27      100.09     36.68 o 
  -9  21   7     1175.92     1199.48     43.58 o 
  -7  21   7     1108.62     1147.57     44.26 o 
  -5  21   7     1026.42     1082.04     36.44 o 
  -3  21   7     1735.58     1795.77     42.15 o 
  -1  21   7     1780.88     1778.31     38.00 o 
   1  21   7     1548.69     1534.72     37.02 o 
   3  21   7     1855.03     1941.91     87.13 o 
   5  21   7     1543.46     1625.55     70.20 o 
   7  21   7      946.36      934.94     36.88 o 
  -8  22   7      509.03      537.95     44.55 o 
  -6  22   7      425.82      461.97     36.25 o 
  -4  22   7      495.38      512.74     44.72 o 
  -2  22   7      840.51      810.35     38.83 o 
   0  22   7      943.69     1041.96     36.95 o 
   2  22   7      789.66      786.01     45.59 o 
   4  22   7      594.35      594.46     41.89 o 
   6  22   7      380.24      397.98     38.82 o 
  -5  23   7      284.83      301.39     38.37 o 
  -3  23   7      398.29      475.25     39.24 o 
  -1  23   7      284.95      302.99     38.73 o 
   1  23   7      118.80      148.94     37.27 o 
   3  23   7       77.06       47.51     43.17 o 
  -2  24   7     1748.91     1696.36     63.59 o 
   0  24   7     1197.86     1117.21     53.02 o 
 -18   0   8      679.84      539.19     44.62 o 
 -16   0   8     4375.73     4388.65    131.68 o 
 -14   0   8     5144.55     5071.11    116.34 o 
 -12   0   8     9456.28     9247.53    429.42 o 
 -10   0   8    11108.30    11047.80    418.00 o 
  -8   0   8    15616.38    15095.34    494.43 o 
  -6   0   8    18547.34    17521.73    672.99 o 
  -4   0   8    48457.19    47416.41   1419.33 o 
  -2   0   8    25863.20    24442.29   1498.01 o 
   0   0   8    32323.76    31255.46    185.77 o 
   2   0   8    27006.49    25923.02   1001.40 o 
   4   0   8    15711.86    15253.29    212.41 o 
   6   0   8     6960.71     7359.35     58.87 o 
   8   0   8    10148.84    10238.69    163.04 o 
  10   0   8     5565.04     5600.75     64.75 o 
  12   0   8     2627.64     2463.90    118.13 o 
  14   0   8     1556.86     1505.16     93.04 o 
  16   0   8      482.63      433.08     61.98 o 
 -17   1   8      259.49      272.54     37.94 o 
 -15   1   8      406.61      441.84     27.71 o 
 -13   1   8      813.43      872.60     27.56 o 
 -11   1   8     2189.24     2078.11     51.88 o 
  -9   1   8      963.85     1012.60     24.38 o 
  -7   1   8     1759.28     1610.03     42.23 o 
  -5   1   8     2695.09     2708.67     35.81 o 
  -3   1   8     2411.10     2191.54     60.93 o 
  -1   1   8       95.46      172.62     24.52 o 
   1   1   8     1114.74      900.07     30.84 o 
   3   1   8      624.45      607.95     25.20 o 
   5   1   8      958.70     1080.13     25.05 o 
   7   1   8     1482.95     1554.39     31.76 o 
   9   1   8     2644.32     2591.87     49.67 o 
  11   1   8      778.84      755.30     27.57 o 
  13   1   8      370.20      385.75     27.91 o 
  15   1   8      166.35      219.05     29.96 o 
 -18   2   8      198.44      197.27     29.32 o 
 -16   2   8     2129.00     2085.19     47.50 o 
 -14   2   8     2571.94     2503.31     58.10 o 
 -12   2   8     4859.99     4798.11    112.70 o 
 -10   2   8     6493.59     6557.49    158.74 o 
  -8   2   8     4538.11     4271.26     95.72 o 
  -6   2   8      139.33      129.02     20.98 o 
  -4   2   8     5815.63     5685.59    147.76 o 
  -2   2   8    17677.54    16982.96    468.49 o 
   0   2   8    24016.29    23196.78    260.76 o 
   2   2   8     8258.67     8007.32    223.32 o 
   4   2   8     7162.08     6724.63    111.75 o 
   6   2   8     2503.11     2463.15     64.01 o 
   8   2   8     3226.26     3169.37     83.89 o 
  10   2   8     1216.21     1298.44     30.50 o 
  12   2   8     1671.89     1660.44     44.32 o 
  14   2   8      696.61      733.47     37.03 o 
  16   2   8      403.22      419.59     32.68 o 
 -17   3   8     1020.64      972.88     30.85 o 
 -15   3   8      937.21     1027.75     25.40 o 
 -13   3   8     1006.20     1015.61     25.95 o 
 -11   3   8     3906.94     3767.73     74.55 o 
  -9   3   8     6873.34     6931.56    182.13 o 
  -7   3   8     4040.46     3787.93     87.54 o 
  -5   3   8     5465.56     5356.78    137.89 o 
  -3   3   8    10616.29    10295.21    275.39 o 
  -1   3   8     5149.11     4676.49     65.18 o 
   1   3   8     6085.11     5635.26    112.20 o 
   3   3   8    10428.84    10132.31    190.66 o 
   5   3   8     5775.15     6092.30    142.81 o 
   7   3   8     3296.44     2987.09     69.85 o 
   9   3   8     2272.89     2262.09     66.61 o 
  11   3   8     2233.77     2095.88     54.13 o 
  13   3   8      782.25      769.27     30.09 o 
  15   3   8      510.90      538.87     32.06 o 
 -18   4   8       23.53       68.03     29.27 o 
 -16   4   8      155.95      190.78     31.46 o 
 -14   4   8      190.73      234.81     26.62 o 
 -12   4   8     1654.85     1607.42     28.91 o 
 -10   4   8      520.79      489.27     26.02 o 
  -8   4   8        5.71       10.06     22.69 o 
  -6   4   8       64.73       97.21     25.60 o 
  -4   4   8      247.11      245.67     25.16 o 
  -2   4   8       44.11       26.79     22.60 o 
   0   4   8     5481.51     5681.54     87.24 o 
   2   4   8     6821.67     6827.67    154.00 o 
   4   4   8     1005.97      954.63     27.06 o 
   6   4   8      155.62      234.86     23.61 o 
   8   4   8      671.28      699.14     24.88 o 
  10   4   8      230.40      229.15     25.32 o 
  12   4   8      410.03      466.91     31.11 o 
  14   4   8      474.59      513.90     28.92 o 
  16   4   8      184.77      226.99     31.00 o 
 -17   5   8     1504.92     1468.00     42.65 o 
 -15   5   8     2058.09     2136.91     29.02 o 
 -13   5   8     3307.64     3200.00     73.85 o 
 -11   5   8     6416.22     6476.40    211.51 o 
  -9   5   8     8934.37     9236.72    225.79 o 
  -7   5   8    10638.57    10584.46    297.95 o 
  -5   5   8    25806.41    26941.58    615.03 o 
  -3   5   8    28938.36    30844.24    586.34 o 
  -1   5   8    24073.84    24491.81    358.89 o 
   1   5   8    22578.07    23119.21    640.83 o 
   3   5   8    20751.43    20550.43    559.60 o 
   5   5   8     7321.88     7076.43    131.15 o 
   7   5   8     7762.31     7678.50    194.60 o 
   9   5   8     3541.34     3534.22     89.69 o 
  11   5   8     2578.03     2565.13     70.29 o 
  13   5   8     1009.99      937.74     28.42 o 
  15   5   8      965.04      848.12     29.15 o 
 -18   6   8      256.24      270.05     29.31 o 
 -16   6   8      347.40      363.48     27.56 o 
 -14   6   8     1260.32     1229.56     38.12 o 
 -12   6   8      407.77      431.96     27.27 o 
 -10   6   8     2570.27     2630.75     69.49 o 
  -8   6   8     4491.92     4425.14    112.42 o 
  -6   6   8     2509.47     2599.82     30.42 o 
  -4   6   8       11.16       15.87     27.87 o 
  -2   6   8     2288.64     2332.09     66.46 o 
   0   6   8     2389.76     2562.45     62.83 o 
   2   6   8      593.00      598.43     28.26 o 
   4   6   8     1822.64     1799.34     50.49 o 
   6   6   8     1344.21     1357.27     45.36 o 
   8   6   8      241.82      332.50     25.13 o 
  10   6   8        2.42       50.95     25.59 o 
  12   6   8       79.34      114.02     26.16 o 
  14   6   8       71.08      105.59     27.77 o 
  16   6   8      155.70      163.64     31.00 o 
 -17   7   8      985.66      865.03     28.54 o 
 -15   7   8     1949.03     2010.48     30.93 o 
 -13   7   8     3180.72     3147.95     77.08 o 
 -11   7   8     6163.19     6362.80    151.07 o 
  -9   7   8     7033.95     7030.78    204.92 o 
  -7   7   8    11515.68    12098.47    400.68 o 
  -5   7   8    16999.30    17314.00    427.11 o 
  -3   7   8    13768.77    14214.31    246.53 o 
  -1   7   8     6888.23     6844.29    153.65 o 
   1   7   8     8096.58     8218.49    297.11 o 
   3   7   8     2666.73     2668.79     91.88 o 
   5   7   8     2084.78     2073.48     49.34 o 
   7   7   8     5488.50     5290.03    120.21 o 
   9   7   8     4553.48     4399.07     89.87 o 
  11   7   8     1383.17     1297.29     30.03 o 
  13   7   8      657.60      604.34     28.99 o 
  15   7   8      290.86      285.44     28.65 o 
 -16   8   8     1124.13     1188.49     29.51 o 
 -14   8   8     2095.15     2060.20     28.91 o 
 -12   8   8     2339.09     2320.86     85.11 o 
 -10   8   8     4117.58     3961.62     92.85 o 
  -8   8   8     9191.55     9234.36    291.50 o 
  -6   8   8    14564.71    14056.66    374.95 o 
  -4   8   8     6992.66     6907.93    103.75 o 
  -2   8   8     3576.92     3303.52     83.53 o 
   0   8   8     4667.24     4428.59     96.18 o 
   2   8   8     7103.67     7052.73    339.00 o 
   4   8   8     7768.42     7638.57    242.58 o 
   6   8   8     5522.03     5543.34    141.23 o 
   8   8   8     2648.66     2659.30     54.89 o 
  10   8   8     1326.88     1287.44     35.35 o 
  12   8   8      917.59      956.79     28.02 o 
  14   8   8      723.03      713.66     27.03 o 
 -17   9   8      168.67      215.12     31.12 o 
 -15   9   8      144.53      181.52     27.73 o 
 -13   9   8       89.76      129.15     28.85 o 
 -11   9   8      569.04      683.07     29.65 o 
  -9   9   8     3093.03     3077.54     96.59 o 
  -7   9   8     1456.32     1665.21     65.36 o 
  -5   9   8     1136.55     1066.51     29.24 o 
  -3   9   8       43.08       64.97     26.45 o 
  -1   9   8      749.52      696.91     29.22 o 
   1   9   8      635.18      622.57     28.08 o 
   3   9   8      398.06      375.15     31.98 o 
   5   9   8        6.98       46.26     27.99 o 
   7   9   8       80.06      102.99     25.36 o 
   9   9   8       72.26       93.21     23.93 o 
  11   9   8        8.15       52.70     25.68 o 
  13   9   8       27.92       55.16     26.47 o 
  15   9   8       29.54       19.99     30.07 o 
 -16  10   8     1201.24     1166.54     30.23 o 
 -14  10   8     1696.37     1592.61     47.60 o 
 -12  10   8     2466.29     2498.12     80.11 o 
 -10  10   8     2392.26     2492.67     97.68 o 
  -8  10   8     2413.94     2451.11     73.00 o 
  -6  10   8     5593.07     5505.40    102.08 o 
  -4  10   8    10937.77    11144.03    208.90 o 
  -2  10   8     8830.31     8959.30    198.53 o 
   0  10   8     6725.35     6175.11    137.39 o 
   2  10   8     5689.41     5517.03    164.32 o 
   4  10   8     8682.67     8291.98    357.76 o 
   6  10   8     5322.15     5221.62    159.29 o 
   8  10   8     4153.67     4063.05     88.21 o 
  10  10   8     2240.64     2195.18     51.68 o 
  12  10   8     1437.28     1377.66     40.36 o 
  14  10   8      403.99      424.73     28.63 o 
 -15  11   8       36.23       47.72     29.00 o 
 -13  11   8       37.95       70.56     30.80 o 
 -11  11   8       39.51       50.56     27.77 o 
  -9  11   8      262.15      339.96     31.33 o 
  -7  11   8     1649.53     1590.25     36.91 o 
  -5  11   8      109.20      118.64     27.86 o 
  -3  11   8      612.71      612.58     30.07 o 
  -1  11   8     1011.47     1036.58     32.15 o 
   1  11   8     1026.35      991.51     27.45 o 
   3  11   8      397.39      451.65     30.59 o 
   5  11   8     1862.95     1759.97     48.69 o 
   7  11   8      519.81      527.19     31.07 o 
   9  11   8      477.53      550.12     27.65 o 
  11  11   8      257.38      319.58     26.72 o 
  13  11   8       67.26      123.19     27.70 o 
 -16  12   8      627.50      616.44     31.22 o 
 -14  12   8      867.68      873.69     46.45 o 
 -12  12   8     1971.31     2045.61     55.43 o 
 -10  12   8     2452.61     2512.33     82.77 o 
  -8  12   8     1665.02     1607.99     30.20 o 
  -6  12   8     3979.76     4018.97     64.00 o 
  -4  12   8     5493.43     5711.50     53.91 o 
  -2  12   8     3833.21     3634.28     67.96 o 
   0  12   8     6980.54     6969.98    159.40 o 
   2  12   8    11132.28    10541.69    304.14 o 
   4  12   8     6946.01     6566.57    269.32 o 
   6  12   8     3222.74     3000.08     83.87 o 
   8  12   8     2967.79     2807.51     73.41 o 
  10  12   8     1227.67     1185.74     32.51 o 
  12  12   8      728.19      720.25     40.91 o 
  14  12   8      696.16      591.82     56.87 o 
 -15  13   8      687.17      654.91     36.16 o 
 -13  13   8     1507.32     1561.52     32.83 o 
 -11  13   8     1759.53     1796.39     38.68 o 
  -9  13   8     3216.63     3127.21     54.61 o 
  -7  13   8     8973.27     8896.04    113.25 o 
  -5  13   8     7071.91     7232.93     99.69 o 
  -3  13   8     5353.68     5366.36     83.29 o 
  -1  13   8     9533.50     9397.61    240.99 o 
   1  13   8    10900.70    10753.22    209.57 o 
   3  13   8     5984.40     6334.10    218.39 o 
   5  13   8     3867.69     3972.48    167.21 o 
   7  13   8     2302.67     2333.79     76.14 o 
   9  13   8      702.81      683.32     33.49 o 
  11  13   8      386.01      414.63     47.63 o 
  13  13   8      472.64      531.77     32.97 o 
 -14  14   8       44.55       82.35     35.56 o 
 -12  14   8       33.01       88.00     34.28 o 
 -10  14   8      117.20      137.83     30.62 o 
  -8  14   8      401.54      403.69     29.23 o 
  -6  14   8      193.89      279.76     29.79 o 
  -4  14   8      283.84      270.02     30.61 o 
  -2  14   8       57.62       91.64     29.99 o 
   0  14   8      112.38      149.74     24.99 o 
   2  14   8      819.76      791.81     29.23 o 
   4  14   8      728.24      737.38     32.56 o 
   6  14   8      252.57      213.69     35.44 o 
   8  14   8       89.51      116.25     30.75 o 
  10  14   8       36.10       36.74     32.69 o 
  12  14   8        7.00       37.26     34.56 o 
 -13  15   8     1691.50     1630.45     39.30 o 
 -11  15   8     2621.07     2711.76     55.68 o 
  -9  15   8     3081.46     3048.97     79.53 o 
  -7  15   8     5356.50     5534.67     77.15 o 
  -5  15   8     4961.93     4935.26     44.55 o 
  -3  15   8     7001.26     6984.34     74.80 o 
  -1  15   8     3866.72     3769.54     59.14 o 
   1  15   8     1738.86     1783.85     39.97 o 
   3  15   8     1159.28     1267.54     31.08 o 
   5  15   8     2660.89     2703.51     79.51 o 
   7  15   8     1547.06     1447.39    104.12 o 
   9  15   8     1403.88     1396.77     47.75 o 
  11  15   8      915.17      804.34     34.64 o 
 -14  16   8      121.03       91.33     41.44 o 
 -12  16   8      291.72      312.24     33.41 o 
 -10  16   8      429.02      401.33     32.84 o 
  -8  16   8      551.48      617.74     36.96 o 
  -6  16   8      782.99      753.94     32.41 o 
  -4  16   8      297.72      327.70     30.72 o 
  -2  16   8      330.40      300.03     32.26 o 
   0  16   8      220.27      241.11     28.20 o 
   2  16   8      275.93      294.26     30.84 o 
   4  16   8      284.15      268.72     30.65 o 
   6  16   8      143.92      193.72     33.90 o 
   8  16   8       40.52       61.78     32.62 o 
  10  16   8      187.10      189.68     42.05 o 
  12  16   8      115.10      189.65     41.42 o 
 -13  17   8      694.24      635.45     40.26 o 
 -11  17   8     1233.22     1291.76     33.44 o 
  -9  17   8     2267.30     2226.67     55.80 o 
  -7  17   8     2898.29     2867.95     38.83 o 
  -5  17   8     2435.19     2392.50     44.63 o 
  -3  17   8     2504.93     2576.77     35.13 o 
  -1  17   8     1245.48     1269.11     32.27 o 
   1  17   8      620.83      662.39     29.81 o 
   3  17   8     1034.66     1060.35     33.01 o 
   5  17   8     1605.59     1638.74     58.49 o 
   7  17   8      844.85      942.64     41.09 o 
   9  17   8      852.21      813.79     36.16 o 
  11  17   8      558.63      560.34     47.14 o 
 -12  18   8      799.66      811.57     38.12 o 
 -10  18   8     1135.22     1061.28     34.52 o 
  -8  18   8     1815.65     1706.23     39.78 o 
  -6  18   8     2147.86     2054.62     34.68 o 
  -4  18   8     2312.98     2301.45     34.85 o 
  -2  18   8     2640.85     2518.41     42.90 o 
   0  18   8     2227.01     2186.88     31.27 o 
   2  18   8     1511.67     1523.13     51.49 o 
   4  18   8     1783.58     1878.36     51.69 o 
   6  18   8     1469.05     1532.48     59.54 o 
   8  18   8     1242.59     1313.92     48.32 o 
  10  18   8      926.65      878.54     37.54 o 
 -11  19   8       59.49       40.93     35.52 o 
  -9  19   8      110.58      191.98     38.74 o 
  -7  19   8      179.71      291.06     34.78 o 
  -5  19   8      151.54      216.01     34.66 o 
  -3  19   8       56.89       95.15     34.06 o 
  -1  19   8       74.41      137.96     33.35 o 
   1  19   8      169.82      229.08     32.37 o 
   3  19   8      295.24      282.16     34.70 o 
   5  19   8      112.41      130.02     34.57 o 
   7  19   8       27.50       64.28     35.32 o 
   9  19   8       15.76      -20.78     40.37 o 
 -10  20   8     1075.51     1082.02     42.50 o 
  -8  20   8     1317.74     1333.45     52.72 o 
  -6  20   8     1573.77     1582.81     44.74 o 
  -4  20   8     1539.82     1573.15     33.81 o 
  -2  20   8     2279.93     2295.01     35.54 o 
   0  20   8     2587.76     2583.14     49.66 o 
   2  20   8     2099.23     2202.60     49.91 o 
   4  20   8     1692.50     1700.04     63.54 o 
   6  20   8     1307.93     1329.69     39.19 o 
   8  20   8      980.56      949.50     48.58 o 
  -9  21   8      218.89      279.24     43.02 o 
  -7  21   8      237.18      262.64     37.19 o 
  -5  21   8      300.06      322.46     37.08 o 
  -3  21   8      398.81      426.69     36.07 o 
  -1  21   8      782.76      919.90     34.41 o 
   1  21   8      741.07      726.97     34.83 o 
   3  21   8      404.90      470.48     69.43 o 
   5  21   8      159.13      171.33     41.53 o 
   7  21   8      105.69      159.20     41.86 o 
  -6  22   8      567.54      636.67     38.88 o 
  -4  22   8      538.55      567.24     37.79 o 
  -2  22   8     1034.42      998.94     36.34 o 
   0  22   8      732.04      687.11     37.89 o 
   2  22   8      447.09      523.02     47.27 o 
   4  22   8      592.19      682.29     43.63 o 
  -5  23   8      346.40      345.59     36.08 o 
  -3  23   8      812.15      824.44     44.17 o 
  -1  23   8     1142.83     1147.33     48.98 o 
   1  23   8      836.55      758.02     79.07 o 
   3  23   8      733.26      578.22     85.07 o 
 -17   1   9      878.16      872.48     32.90 o 
 -15   1   9     3064.58     2882.41     31.20 o 
 -13   1   9     2414.75     2616.13     62.93 o 
 -11   1   9     2932.56     2706.70     81.76 o 
  -9   1   9     6186.45     6238.44    167.00 o 
  -7   1   9     2924.97     2533.97     64.18 o 
  -5   1   9     3734.41     3609.04     48.08 o 
  -3   1   9    12996.08    12769.26    461.32 o 
  -1   1   9    24912.41    24993.42    366.88 o 
   1   1   9    16969.20    16798.60    482.26 o 
   3   1   9    16244.72    16078.46    309.20 o 
   5   1   9     6393.36     6134.64     84.00 o 
   7   1   9     5210.41     5084.52    107.20 o 
   9   1   9     3748.89     3763.85     69.10 o 
  11   1   9     2877.36     2914.12     63.34 o 
  13   1   9     1413.58     1404.03     45.16 o 
  15   1   9      759.07      692.16     33.24 o 
 -18   2   9      295.53      307.76     30.63 o 
 -16   2   9      620.65      595.38     27.16 o 
 -14   2   9      952.88     1007.39     25.81 o 
 -12   2   9     1946.34     1834.77     58.94 o 
 -10   2   9     2497.36     2579.74     57.48 o 
  -8   2   9    11131.29    11262.44    285.66 o 
  -6   2   9    12095.90    12731.68    246.42 o 
  -4   2   9    10384.63    10528.01    236.13 o 
  -2   2   9     3553.13     3527.63    100.89 o 
   0   2   9     7166.21     6781.09    111.28 o 
   2   2   9     4209.25     3812.86     87.66 o 
   4   2   9     3007.81     2862.76     44.88 o 
   6   2   9     2269.98     2156.42     37.00 o 
   8   2   9     2265.90     2388.74     58.36 o 
  10   2   9     1082.59     1152.32     26.49 o 
  12   2   9      270.97      279.50     27.82 o 
  14   2   9      260.34      304.53     31.73 o 
  16   2   9      114.90      144.92     32.56 o 
 -17   3   9      183.86      164.64     27.95 o 
 -15   3   9      636.81      627.09     26.88 o 
 -13   3   9      842.72      914.41     25.92 o 
 -11   3   9     2776.11     2677.06     63.26 o 
  -9   3   9     5269.31     5198.53    128.97 o 
  -7   3   9      649.52      703.97     24.60 o 
  -5   3   9     1027.22      964.98     29.65 o 
  -3   3   9     4728.81     4470.41     67.27 o 
  -1   3   9    10890.87    10082.46    146.56 o 
   1   3   9     5842.88     5523.84    118.82 o 
   3   3   9    10864.35    10190.05    234.33 o 
   5   3   9     1281.81     1342.42     29.62 o 
   7   3   9      824.61      888.27     27.81 o 
   9   3   9      226.00      197.65     23.42 o 
  11   3   9     1195.13     1190.18     41.14 o 
  13   3   9      449.85      384.91     27.54 o 
  15   3   9      650.39      600.45     31.62 o 
 -18   4   9      817.34      742.73     30.06 o 
 -16   4   9     2468.12     2256.92     43.37 o 
 -14   4   9     4600.99     4631.26    108.97 o 
 -12   4   9     8601.21     8357.80    207.83 o 
 -10   4   9    11419.30    11361.79    341.16 o 
  -8   4   9    12307.26    11993.47    341.14 o 
  -6   4   9     9249.26     9216.75    326.84 o 
  -4   4   9    17114.71    17680.43    455.96 o 
  -2   4   9    14073.86    14012.81    201.84 o 
   0   4   9     6348.97     5777.56    113.72 o 
   2   4   9     7807.72     7656.80    168.35 o 
   4   4   9    10329.87    10392.92    258.67 o 
   6   4   9     4695.32     4618.07     98.75 o 
   8   4   9     2474.97     2464.28     68.47 o 
  10   4   9     2370.52     2349.46     52.52 o 
  12   4   9     1265.97     1209.60     33.13 o 
  14   4   9      724.41      724.16     46.73 o 
 -17   5   9       11.67       28.02     27.71 o 
 -15   5   9        3.76       44.89     25.29 o 
 -13   5   9       29.17       53.04     24.82 o 
 -11   5   9        5.38       20.90     24.49 o 
  -9   5   9      438.35      407.44     26.49 o 
  -7   5   9      108.96      116.39     27.56 o 
  -5   5   9       81.52      125.79     31.01 o 
  -3   5   9       98.03      124.30     22.25 o 
  -1   5   9     1185.95     1340.10     31.41 o 
   1   5   9      125.55      232.78     51.72 o 
   3   5   9       14.68       31.26     25.11 o 
   5   5   9      482.59      502.85     24.76 o 
   7   5   9        1.57       31.02     24.68 o 
   9   5   9      136.43      134.93     25.45 o 
  11   5   9        7.58       45.65     27.12 o 
  13   5   9        1.30       -6.37     27.38 o 
  15   5   9        9.16      -22.87     29.97 o 
 -16   6   9     1779.01     1794.12     52.81 o 
 -14   6   9     2667.96     2582.83     65.70 o 
 -12   6   9     7111.27     6852.54    215.75 o 
 -10   6   9     9898.32     9794.10    248.48 o 
  -8   6   9    14758.14    14934.09    528.56 o 
  -6   6   9    10796.76    11033.87    395.29 o 
  -4   6   9    12578.48    12884.75    280.26 o 
  -2   6   9     8318.51     8190.28    117.91 o 
   0   6   9    13324.80    13498.58    285.61 o 
   2   6   9    11936.30    11603.13    394.23 o 
   4   6   9     4998.67     4920.15    121.10 o 
   6   6   9     2549.34     2430.94     63.84 o 
   8   6   9     3599.67     3486.95     70.94 o 
  10   6   9     2178.48     2069.85     62.94 o 
  12   6   9      823.67      797.00     27.61 o 
  14   6   9      776.01      733.41     29.64 o 
 -17   7   9      504.70      570.26     30.89 o 
 -15   7   9      669.27      697.65     31.19 o 
 -13   7   9      542.65      637.75     47.71 o 
 -11   7   9      273.99      223.62     26.33 o 
  -9   7   9     1389.34     1420.06     36.41 o 
  -7   7   9     6161.19     6570.88    182.56 o 
  -5   7   9     6464.89     6668.81    149.78 o 
  -3   7   9     3809.10     3745.16     68.92 o 
  -1   7   9     6313.67     6502.07    124.20 o 
   1   7   9     5028.50     4675.03    196.68 o 
   3   7   9     4554.87     4310.89    189.43 o 
   5   7   9     6546.33     6407.59    198.71 o 
   7   7   9     4905.47     5034.72    129.31 o 
   9   7   9     1320.25     1177.18     26.47 o 
  11   7   9      410.24      467.75     27.28 o 
  13   7   9      421.34      459.94     29.49 o 
  15   7   9      218.55      222.48     29.27 o 
 -16   8   9      684.85      728.84     28.69 o 
 -14   8   9      155.28      163.63     27.49 o 
 -12   8   9      787.82      831.89     27.54 o 
 -10   8   9     3725.25     3600.02    117.71 o 
  -8   8   9     7422.68     7686.85    252.73 o 
  -6   8   9     3122.51     3082.53    145.42 o 
  -4   8   9     8992.38     9149.53    247.06 o 
  -2   8   9     4768.67     4934.68    109.36 o 
   0   8   9     2369.31     2405.99     48.95 o 
   2   8   9     2103.09     1974.83     97.69 o 
   4   8   9     5041.23     4573.86    146.30 o 
   6   8   9     2037.57     1968.83     55.55 o 
   8   8   9     2042.83     1973.98     60.56 o 
  10   8   9      727.27      709.83     33.50 o 
  12   8   9      230.76      228.32     28.08 o 
  14   8   9       90.41       96.06     27.82 o 
 -17   9   9     1334.82     1339.35     31.92 o 
 -15   9   9     1452.17     1400.52     35.45 o 
 -13   9   9     1934.45     1959.40     60.66 o 
 -11   9   9     2197.74     2166.73     61.33 o 
  -9   9   9     2255.56     2442.97     79.28 o 
  -7   9   9     4638.35     4924.08    267.30 o 
  -5   9   9    11952.25    11686.95    266.24 o 
  -3   9   9    12065.62    12159.42    276.33 o 
  -1   9   9     6585.13     6355.84     94.78 o 
   1   9   9     6424.96     6095.41    165.62 o 
   3   9   9     8731.19     8481.50    406.65 o 
   5   9   9     8425.69     8272.35    267.83 o 
   7   9   9     5653.72     5560.10    162.17 o 
   9   9   9     4514.63     4374.72     93.40 o 
  11   9   9     2012.73     1910.77     32.49 o 
  13   9   9      770.27      747.21     38.98 o 
 -16  10   9        1.75       26.41     31.38 o 
 -14  10   9        0.89       59.20     30.25 o 
 -12  10   9       35.55       50.43     29.89 o 
 -10  10   9       18.99       18.39     30.82 o 
  -8  10   9        6.54       63.77     29.48 o 
  -6  10   9      690.60      669.37     29.89 o 
  -4  10   9       71.39       70.31     25.71 o 
  -2  10   9        6.81       34.14     26.74 o 
   0  10   9       11.12       35.00     28.37 o 
   2  10   9      174.64      206.18     28.24 o 
   4  10   9     1221.07     1197.11     62.74 o 
   6  10   9      219.89      261.52     29.28 o 
   8  10   9      104.46       80.34     30.31 o 
  10  10   9        0.66       33.84     28.92 o 
  12  10   9        4.23       17.69     27.56 o 
  14  10   9        4.39       65.94     28.94 o 
 -15  11   9     1277.86     1203.67     39.54 o 
 -13  11   9     2507.07     2613.51     52.37 o 
 -11  11   9     3677.06     3774.60     80.78 o 
  -9  11   9     3628.14     3815.85    127.64 o 
  -7  11   9     2533.88     2322.53     63.71 o 
  -5  11   9     5906.25     5979.58    178.78 o 
  -3  11   9     5645.74     5660.56    150.31 o 
  -1  11   9     5667.61     5450.44    143.04 o 
   1  11   9     5440.55     5227.28    142.95 o 
   3  11   9     6332.14     6266.71    230.37 o 
   5  11   9     1637.06     1665.42     58.61 o 
   7  11   9     1260.45     1356.19     70.84 o 
   9  11   9     1140.94     1145.55     40.08 o 
  11  11   9     1200.53     1239.63     32.43 o 
  13  11   9      544.45      469.86     33.85 o 
 -16  12   9      528.50      419.90     34.07 o 
 -14  12   9      688.15      747.65     33.29 o 
 -12  12   9      874.25      901.18     33.99 o 
 -10  12   9     1196.98     1259.29     35.04 o 
  -8  12   9     1587.13     1431.39     32.84 o 
  -6  12   9     4334.86     4343.00     91.63 o 
  -4  12   9     2694.44     2518.03     34.38 o 
  -2  12   9     2352.63     2405.86     61.34 o 
   0  12   9     1119.19     1058.85     45.46 o 
   2  12   9      532.37      549.09     31.03 o 
   4  12   9      603.67      521.63     33.00 o 
   6  12   9     1997.11     1925.68     39.23 o 
   8  12   9      676.47      640.12     32.02 o 
  10  12   9      254.60      255.18     31.04 o 
  12  12   9      164.34      160.80     30.55 o 
 -15  13   9      883.32      858.07     45.91 o 
 -13  13   9      555.30      628.28     35.06 o 
 -11  13   9      325.55      377.45     35.75 o 
  -9  13   9      592.97      604.88     32.10 o 
  -7  13   9     1208.83     1202.62     58.48 o 
  -5  13   9     1603.75     1620.34     29.72 o 
  -3  13   9     1412.34     1402.71     40.63 o 
  -1  13   9      832.78      943.60     28.89 o 
   1  13   9     1003.01     1020.36     30.63 o 
   3  13   9      814.84      803.46     33.42 o 
   5  13   9      610.97      624.20     48.35 o 
   7  13   9      632.09      615.26     31.79 o 
   9  13   9      324.85      398.36     35.92 o 
  11  13   9       55.41       59.40     33.16 o 
  13  13   9       71.20      162.10     36.88 o 
 -14  14   9     1332.39     1318.11     39.47 o 
 -12  14   9     1977.08     1855.59     41.53 o 
 -10  14   9     2733.41     2710.75     45.64 o 
  -8  14   9     3108.83     3035.84     99.90 o 
  -6  14   9     4799.44     4713.34     52.88 o 
  -4  14   9     3590.90     3387.76     34.56 o 
  -2  14   9     5542.03     5412.63     76.20 o 
   0  14   9     5903.54     5712.25    114.77 o 
   2  14   9     4982.71     4850.30    120.51 o 
   4  14   9     3126.37     3053.13     93.73 o 
   6  14   9     3859.96     3695.42    108.59 o 
   8  14   9     1747.50     1649.04     35.59 o 
  10  14   9     1302.06     1271.58     48.30 o 
  12  14   9      813.33      795.21     37.00 o 
 -13  15   9      150.12      125.11     37.51 o 
 -11  15   9      315.96      278.22     35.73 o 
  -9  15   9       28.54       69.46     42.05 o 
  -7  15   9       86.20      100.29     31.58 o 
  -5  15   9       93.71      132.23     28.81 o 
  -3  15   9       11.16       46.41     33.23 o 
  -1  15   9       70.40       79.33     27.60 o 
   1  15   9      539.69      539.86     31.27 o 
   3  15   9      199.32      227.81     29.39 o 
   5  15   9        5.44       55.03     33.73 o 
   7  15   9       22.67       41.53     37.04 o 
   9  15   9        9.51       79.22     34.31 o 
  11  15   9       15.15       65.89     35.12 o 
 -12  16   9      738.31      737.74     38.73 o 
 -10  16   9     1507.50     1542.22     40.09 o 
  -8  16   9     2467.27     2475.89     42.62 o 
  -6  16   9     3564.52     3469.07     56.72 o 
  -4  16   9     5309.77     5320.71     68.72 o 
  -2  16   9     5738.45     5699.21    134.09 o 
   0  16   9     3088.37     3109.60     44.64 o 
   2  16   9     2136.18     2196.00     83.52 o 
   4  16   9     2889.46     2946.52     53.99 o 
   6  16   9     2138.32     2245.88     35.65 o 
   8  16   9     1214.77     1188.90     34.91 o 
  10  16   9     1307.66     1136.62     37.13 o 
 -11  17   9      825.41      870.97     39.85 o 
  -9  17   9      765.44      821.72     38.77 o 
  -7  17   9     1093.70     1031.08     33.47 o 
  -5  17   9     1207.20     1185.04     41.22 o 
  -3  17   9      919.65      862.52     34.05 o 
  -1  17   9      622.58      671.38     30.29 o 
   1  17   9      746.54      755.77     33.62 o 
   3  17   9      795.70      792.44     32.29 o 
   5  17   9     1072.93     1187.23     32.20 o 
   7  17   9      732.02      866.50     38.16 o 
   9  17   9      563.41      597.08     36.68 o 
 -12  18   9      287.22      441.87     41.56 o 
 -10  18   9      330.28      353.01     37.96 o 
  -8  18   9      711.65      758.88     39.47 o 
  -6  18   9     1469.22     1450.73     34.48 o 
  -4  18   9      920.93      874.68     36.87 o 
  -2  18   9      776.74      774.81     31.60 o 
   0  18   9      604.29      646.55     32.05 o 
   2  18   9      487.17      520.98     36.69 o 
   4  18   9      574.93      573.64     32.72 o 
   6  18   9      769.47      831.24     34.34 o 
   8  18   9      530.32      533.66     38.26 o 
 -11  19   9     1295.71     1144.77     49.99 o 
  -9  19   9     1760.72     1710.55     43.46 o 
  -7  19   9     2478.63     2328.64     46.98 o 
  -5  19   9     2037.71     2073.77     37.11 o 
  -3  19   9     1306.52     1215.58     39.26 o 
  -1  19   9     2523.46     2511.90     39.30 o 
   1  19   9     2290.53     2309.42     65.84 o 
   3  19   9     1146.13     1224.17     92.97 o 
   5  19   9      928.23      986.95     34.55 o 
   7  19   9      989.28     1018.56     35.99 o 
 -10  20   9        2.49       40.69     93.14 o 
  -8  20   9        0.81       26.27     42.15 o 
  -6  20   9        2.23       51.34     35.44 o 
  -4  20   9       30.72       52.41     33.21 o 
  -2  20   9       95.49      147.14     33.88 o 
   0  20   9      115.72      119.81     32.04 o 
   2  20   9       25.41      105.06     37.31 o 
   4  20   9       12.12       40.26     33.71 o 
   6  20   9       11.45       12.36     35.92 o 
  -7  21   9     1088.18     1004.21     38.08 o 
  -5  21   9     1183.69     1189.30     46.38 o 
  -3  21   9     1523.41     1488.98     37.07 o 
  -1  21   9     2207.94     2287.08     77.05 o 
   1  21   9     1781.93     1833.71     43.23 o 
   3  21   9     1083.39     1138.80     59.66 o 
   5  21   9      882.94      845.10     52.94 o 
  -6  22   9      190.84      222.00     57.24 o 
  -4  22   9      190.89      207.47     40.88 o 
  -2  22   9      534.66      571.73     35.50 o 
   0  22   9      824.92      797.17     41.29 o 
   2  22   9      802.80      815.65     46.19 o 
   4  22   9      547.50      581.69     47.79 o 
  -1  23   9      405.23      402.36     34.46 o 
 -18   0  10      725.49      765.57     41.65 o 
 -16   0  10     1202.54     1076.02     36.44 o 
 -14   0  10     2007.57     1955.14     61.41 o 
 -12   0  10     3992.49     4050.14    132.48 o 
 -10   0  10     6570.40     6654.88    232.86 o 
  -8   0  10    18816.27    17977.59    551.57 o 
  -6   0  10     8877.51     8596.08    102.67 o 
  -4   0  10     9883.54     9178.64    635.38 o 
  -2   0  10    16105.60    15984.61    675.79 o 
   0   0  10    23893.60    22998.06    656.39 o 
   2   0  10     8077.74     7990.72    371.92 o 
   4   0  10     9092.07     8911.90    128.03 o 
   6   0  10     5691.53     5630.81    133.54 o 
   8   0  10     5779.02     5676.29    209.35 o 
  10   0  10     2545.37     2402.79     48.87 o 
  12   0  10     2535.77     2437.19     48.71 o 
  14   0  10     1014.52      810.30     46.07 o 
 -17   1  10      224.11      282.33     29.06 o 
 -15   1  10      721.79      730.76     36.72 o 
 -13   1  10     1062.35     1070.95     32.23 o 
 -11   1  10      439.49      459.80     24.40 o 
  -9   1  10     1691.59     1677.47     32.74 o 
  -7   1  10     6993.53     6742.48     61.28 o 
  -5   1  10     3473.94     3601.47     72.04 o 
  -3   1  10      648.28      575.62     33.92 o 
  -1   1  10     1428.24     1453.02     26.05 o 
   1   1  10     1748.97     1710.51     57.28 o 
   3   1  10      101.89      127.72     24.06 o 
   5   1  10     1592.60     1524.91     26.16 o 
   7   1  10     2164.77     2262.64     39.82 o 
   9   1  10     1019.27     1004.38     31.57 o 
  11   1  10       45.50       36.39     27.53 o 
  13   1  10      131.66      215.76     27.18 o 
  15   1  10       20.69       53.53     32.57 o 
 -18   2  10      627.37      698.33     33.75 o 
 -16   2  10      938.16      856.46     27.86 o 
 -14   2  10     1035.39     1134.96     27.22 o 
 -12   2  10     1283.85     1372.71     25.59 o 
 -10   2  10     2193.10     2175.65     64.70 o 
  -8   2  10     3770.33     3808.48     77.43 o 
  -6   2  10     2084.11     2250.26     32.44 o 
  -4   2  10     6128.04     5829.49    152.75 o 
  -2   2  10     7961.99     8006.54    225.51 o 
   0   2  10     5338.11     5127.81     79.86 o 
   2   2  10     7523.07     7408.86    168.16 o 
   4   2  10     9488.22     9326.32    139.89 o 
   6   2  10     1419.33     1441.49     27.13 o 
   8   2  10      694.28      693.67     25.01 o 
  10   2  10     1080.16     1123.66     25.53 o 
  12   2  10      884.29      901.87     29.61 o 
  14   2  10      303.81      353.65     29.85 o 
 -17   3  10      548.33      477.84     31.94 o 
 -15   3  10     2143.60     2126.06     62.92 o 
 -13   3  10     4986.86     4816.55    132.08 o 
 -11   3  10     5280.52     5092.80    139.93 o 
  -9   3  10     6193.17     5888.07    153.69 o 
  -7   3  10     9451.91     9517.52    218.35 o 
  -5   3  10     8316.79     8348.30    187.26 o 
  -3   3  10     7043.02     6787.20    152.25 o 
  -1   3  10     4930.49     4735.50     74.20 o 
   1   3  10     5165.71     5105.59    141.54 o 
   3   3  10     4325.54     4294.68     78.82 o 
   5   3  10     3886.47     3725.39     82.88 o 
   7   3  10     1977.73     1958.76     37.48 o 
   9   3  10     1853.83     1811.88     47.26 o 
  11   3  10      864.21      837.53     38.54 o 
  13   3  10      343.32      362.01     26.42 o 
  15   3  10      219.80      204.07     31.36 o 
 -16   4  10      385.06      416.27     28.48 o 
 -14   4  10      699.29      771.07     37.20 o 
 -12   4  10      574.31      608.95     24.87 o 
 -10   4  10      460.35      459.01     24.77 o 
  -8   4  10     1739.64     1777.38     37.31 o 
  -6   4  10      497.37      560.66     36.64 o 
  -4   4  10     1131.96     1190.27     28.72 o 
  -2   4  10     1743.83     1971.18     35.65 o 
   0   4  10     2229.95     2245.68     53.58 o 
   2   4  10      810.82      865.89     58.39 o 
   4   4  10      556.58      592.93     29.54 o 
   6   4  10       12.56       40.93     24.10 o 
   8   4  10       92.94      118.07     24.83 o 
  10   4  10       84.59      190.91     25.94 o 
  12   4  10       68.44      124.85     26.57 o 
  14   4  10       56.26       81.71     30.60 o 
 -17   5  10      668.63      603.19     28.84 o 
 -15   5  10     2391.20     2309.22     61.06 o 
 -13   5  10     4968.60     4700.14     90.04 o 
 -11   5  10     8622.62     8408.35    246.52 o 
  -9   5  10    11307.46    10937.25    355.88 o 
  -7   5  10    12117.84    12273.28    307.09 o 
  -5   5  10     7323.72     7349.56    199.65 o 
  -3   5  10     9918.18     9938.73    145.53 o 
  -1   5  10    12233.98    11916.59    247.81 o 
   1   5  10    16284.81    15556.67    428.61 o 
   3   5  10    13503.22    13612.28    357.60 o 
   5   5  10     8327.57     8220.25    151.07 o 
   7   5  10     3188.01     3157.34     80.44 o 
   9   5  10     2611.71     2428.30     59.88 o 
  11   5  10     1865.69     1817.18     47.60 o 
  13   5  10     1221.14     1124.40     41.64 o 
  15   5  10      762.52      736.15     32.26 o 
 -16   6  10      269.44      271.00     29.22 o 
 -14   6  10      186.86      226.19     27.67 o 
 -12   6  10       29.02       41.91     30.91 o 
 -10   6  10       61.30       78.27     26.75 o 
  -8   6  10      134.67      150.39     29.03 o 
  -6   6  10      877.63      889.25     31.03 o 
  -4   6  10     1078.52     1090.57     25.75 o 
  -2   6  10     4022.18     4316.55     67.32 o 
   0   6  10     1557.82     1660.53     43.15 o 
   2   6  10     3204.16     3074.64    128.85 o 
   4   6  10     1475.79     1556.84     27.32 o 
   6   6  10     2331.35     2463.70    172.58 o 
   8   6  10      421.56      499.24     26.84 o 
  10   6  10      319.58      401.10     28.02 o 
  12   6  10      170.84      192.81     26.82 o 
  14   6  10      115.81      187.52     29.81 o 
 -17   7  10      419.84      368.45     30.26 o 
 -15   7  10     1019.12     1016.08     49.98 o 
 -13   7  10      792.17      858.86     45.19 o 
 -11   7  10     2497.19     2455.22     60.20 o 
  -9   7  10     6975.32     7143.26    187.84 o 
  -7   7  10     7485.46     7460.46    256.48 o 
  -5   7  10     3220.59     3221.47     61.73 o 
  -3   7  10     6337.85     6422.31     78.68 o 
  -1   7  10     4859.18     4655.61    114.88 o 
   1   7  10     5108.42     5023.18    180.17 o 
   3   7  10     7241.99     6783.98    235.68 o 
   5   7  10    10682.91    10201.68    300.85 o 
   7   7  10     4798.65     4720.61     98.72 o 
   9   7  10     3274.95     3230.23     72.83 o 
  11   7  10     1047.15     1013.02     34.57 o 
  13   7  10      642.77      602.54     28.76 o 
 -16   8  10     1342.31     1218.35     38.62 o 
 -14   8  10     2010.15     2121.06     30.06 o 
 -12   8  10     2573.70     2522.14     80.43 o 
 -10   8  10     3464.73     3426.63     87.37 o 
  -8   8  10     4283.98     4327.65     90.25 o 
  -6   8  10     8522.74     8551.14    343.24 o 
  -4   8  10    10472.83    10613.02    213.20 o 
  -2   8  10    11340.18    11397.32    201.39 o 
   0   8  10     6366.33     6255.82    205.29 o 
   2   8  10     2814.59     2640.17    109.65 o 
   4   8  10     1557.79     1607.99     82.66 o 
   6   8  10     3266.00     3259.60    119.81 o 
   8   8  10     2952.09     2901.54     71.55 o 
  10   8  10     1382.97     1398.95     43.04 o 
  12   8  10      618.04      609.36     29.56 o 
  14   8  10      244.48      209.85     30.74 o 
 -15   9  10       98.51      145.85     27.98 o 
 -13   9  10       29.53       90.53     30.06 o 
 -11   9  10      339.44      386.03     32.07 o 
  -9   9  10      739.50      804.53     31.62 o 
  -7   9  10       71.12      112.60     31.06 o 
  -5   9  10       24.15       38.58     28.42 o 
  -3   9  10     2350.68     2551.11     50.95 o 
  -1   9  10      905.58      843.86     23.73 o 
   1   9  10       62.68      141.41     30.84 o 
   3   9  10     1575.35     1481.12     38.41 o 
   5   9  10     1214.71     1250.73     39.70 o 
   7   9  10      163.29      157.25     34.44 o 
   9   9  10      233.31      279.87     30.39 o 
  11   9  10      260.99      338.82     27.61 o 
  13   9  10        3.97       57.53     27.68 o 
 -16  10  10     1439.36     1314.93     34.33 o 
 -14  10  10     2014.34     2111.17     84.59 o 
 -12  10  10     2431.61     2462.94     58.39 o 
 -10  10  10     3913.46     4149.51    127.27 o 
  -8  10  10     4114.20     4079.91    169.52 o 
  -6  10  10     7425.18     7460.27    189.33 o 
  -4  10  10     9446.08     9565.05    176.70 o 
  -2  10  10     6878.39     7084.00     98.64 o 
   0  10  10     3435.18     3342.89     81.92 o 
   2  10  10     5765.08     5618.54    234.48 o 
   4  10  10     4541.03     4478.34    146.27 o 
   6  10  10     1567.18     1663.23     63.81 o 
   8  10  10     1051.76     1029.27     34.97 o 
  10  10  10     1129.76     1093.19     30.91 o 
  12  10  10      510.13      492.90     32.08 o 
 -15  11  10       77.25       69.16     34.47 o 
 -13  11  10      126.53      125.56     33.16 o 
 -11  11  10      129.67      156.99     33.33 o 
  -9  11  10       16.43       13.85     29.78 o 
  -7  11  10       14.36       33.23     34.49 o 
  -5  11  10     1038.31      957.95     31.62 o 
  -3  11  10      529.56      495.98     30.35 o 
  -1  11  10       84.92       91.29     25.21 o 
   1  11  10       10.05        6.70     28.16 o 
   3  11  10       11.08       77.74     31.78 o 
   5  11  10      145.14      222.36     29.92 o 
   7  11  10      571.87      654.43     40.45 o 
   9  11  10      529.69      652.68     32.52 o 
  11  11  10      178.79      162.42     30.82 o 
  13  11  10       50.27      114.43     35.85 o 
 -14  12  10     1918.94     1934.24     48.56 o 
 -12  12  10     1167.58     1132.94     38.29 o 
 -10  12  10     1031.82     1183.18     33.68 o 
  -8  12  10     2030.07     2120.50     54.01 o 
  -6  12  10     3246.08     3374.21     98.28 o 
  -4  12  10     3211.98     3116.41     78.99 o 
  -2  12  10     6455.35     6682.90    141.04 o 
   0  12  10     6125.09     6126.12    178.19 o 
   2  12  10     3826.09     3832.07    127.43 o 
   4  12  10     1678.41     1738.36     50.55 o 
   6  12  10     1827.56     1859.02     51.23 o 
   8  12  10      986.10      987.91     36.38 o 
  10  12  10      652.50      638.85     56.51 o 
  12  12  10      443.21      479.36     41.96 o 
 -15  13  10      991.91     1005.36     39.95 o 
 -13  13  10     1219.99     1186.65     54.61 o 
 -11  13  10     1710.59     1708.76     49.71 o 
  -9  13  10     2096.43     2112.72    112.06 o 
  -7  13  10     1989.30     2127.45     44.81 o 
  -5  13  10     4122.61     3922.96     55.29 o 
  -3  13  10     5756.73     5411.43     39.92 o 
  -1  13  10     6664.73     6510.73    150.24 o 
   1  13  10     3936.10     3917.93    113.05 o 
   3  13  10     1777.97     1778.74     56.91 o 
   5  13  10     1937.79     1900.79     95.43 o 
   7  13  10     2038.04     2095.72     54.59 o 
   9  13  10     1012.96     1059.12     37.86 o 
  11  13  10      834.12      859.12     72.42 o 
 -14  14  10      121.25      166.59     37.49 o 
 -12  14  10       26.82       44.90     34.80 o 
 -10  14  10        1.49       24.90     36.41 o 
  -8  14  10      154.11      103.05     39.94 o 
  -6  14  10      129.20      185.82     33.14 o 
  -4  14  10      415.55      483.87     32.30 o 
  -2  14  10      359.14      370.90     34.36 o 
   0  14  10        2.99       27.00     29.12 o 
   2  14  10      491.19      527.08     30.92 o 
   4  14  10       49.27       58.01     33.08 o 
   6  14  10       32.70       21.10     36.83 o 
   8  14  10      146.40      131.42     32.43 o 
  10  14  10      104.09      111.41     35.41 o 
  12  14  10       20.31      -34.44     61.35 o 
 -13  15  10      818.05      749.19     41.49 o 
 -11  15  10     1470.75     1522.37     52.13 o 
  -9  15  10     2365.26     2571.89     46.01 o 
  -7  15  10     3126.82     3123.88     37.05 o 
  -5  15  10     4398.87     4208.25     40.47 o 
  -3  15  10     4057.12     3896.19     56.14 o 
  -1  15  10     2754.55     2654.50     31.34 o 
   1  15  10     2836.45     2890.37     61.10 o 
   3  15  10     2639.66     2562.21     56.54 o 
   5  15  10     2612.76     2578.63     35.22 o 
   7  15  10     1329.68     1314.18     58.79 o 
   9  15  10     1020.19      963.82     44.91 o 
  11  15  10      606.58      544.14     37.46 o 
 -12  16  10      334.58      311.96     38.84 o 
 -10  16  10      586.46      581.92     41.37 o 
  -8  16  10      394.94      443.41     43.52 o 
  -6  16  10      572.60      502.72     36.99 o 
  -4  16  10      514.64      574.33     36.82 o 
  -2  16  10      487.27      472.75     34.48 o 
   0  16  10      835.04      860.35    123.45 o 
   2  16  10      817.82      827.60     41.95 o 
   4  16  10      142.84      164.85     30.63 o 
   6  16  10      128.99      206.22     34.93 o 
   8  16  10      170.15      207.01     36.20 o 
  10  16  10       73.51      142.35     38.26 o 
 -11  17  10     1004.62      986.84     71.82 o 
  -9  17  10     1198.41     1179.07     59.22 o 
  -7  17  10     1574.83     1499.36     32.70 o 
  -5  17  10     2371.57     2358.20     53.78 o 
  -3  17  10     1805.97     1734.83     72.86 o 
  -1  17  10     1665.11     1667.21     32.95 o 
   1  17  10     1439.03     1523.06     40.43 o 
   3  17  10     1234.14     1226.02     37.42 o 
   5  17  10     1103.79     1052.02     58.39 o 
   7  17  10     1153.34     1103.29     37.08 o 
   9  17  10      879.91      898.25     52.32 o 
 -10  18  10     1556.94     1360.00     50.00 o 
  -8  18  10     2141.13     2045.67     46.19 o 
  -6  18  10     3052.76     3010.08     42.06 o 
  -4  18  10     2246.80     2311.95     43.47 o 
  -2  18  10     1560.98     1537.92     36.56 o 
   0  18  10     1755.02     2010.41     38.68 o 
   2  18  10     1467.48     1526.50     46.42 o 
   4  18  10     1016.47     1081.28     39.16 o 
   6  18  10     1133.61     1206.03     36.94 o 
   8  18  10      837.12      836.61     38.89 o 
  -9  19  10       77.96      108.94     47.99 o 
  -7  19  10      272.79      246.80     38.36 o 
  -5  19  10      322.25      356.74     40.61 o 
  -3  19  10      209.17      264.97     39.66 o 
  -1  19  10      343.85      451.84     30.89 o 
   1  19  10      277.88      323.32     37.03 o 
   3  19  10       44.30      144.32     38.00 o 
   5  19  10       41.26       48.75     33.25 o 
   7  19  10       98.25      156.17     36.46 o 
  -8  20  10     1013.64     1065.06     42.23 o 
  -6  20  10     1442.70     1422.18     41.96 o 
  -4  20  10     1096.73     1073.24     62.69 o 
  -2  20  10     1727.62     1741.86     34.08 o 
   0  20  10     2691.56     2904.83     42.53 o 
   2  20  10     2243.20     2355.83     42.91 o 
   4  20  10     1165.50     1189.69     39.49 o 
   6  20  10     1084.05     1102.74     54.90 o 
  -7  21  10      106.57      184.31     48.53 o 
  -5  21  10       64.77      118.25     41.30 o 
  -3  21  10       87.34       98.84     35.54 o 
  -1  21  10      231.95      259.83     34.36 o 
   1  21  10      224.66      290.87     46.27 o 
   3  21  10      125.42      168.75     41.50 o 
  -4  22  10      410.29      402.65     38.95 o 
  -2  22  10      399.18      388.17     34.76 o 
   0  22  10      477.81      460.81     39.10 o 
   2  22  10      536.33      551.06     41.55 o 
 -17   1  11     1745.31     1691.66     37.29 o 
 -15   1  11     2001.99     2037.38     35.48 o 
 -13   1  11     2431.16     2486.93     61.85 o 
 -11   1  11     6394.10     6477.74    121.10 o 
  -9   1  11     7999.32     7967.50    160.24 o 
  -7   1  11    17365.64    16988.62    171.72 o 
  -5   1  11    10211.34    10091.73    228.47 o 
  -3   1  11     9757.50     9595.95    357.26 o 
  -1   1  11     5230.69     5235.22     30.88 o 
   1   1  11     5292.99     5282.25    135.03 o 
   3   1  11     4673.83     4338.85    112.67 o 
   5   1  11     6222.09     6245.30     78.54 o 
   7   1  11     2283.77     2326.76     43.53 o 
   9   1  11     1102.98     1148.16     29.27 o 
  11   1  11      892.38      996.34     28.65 o 
  13   1  11      535.20      561.72     28.95 o 
 -16   2  11      265.95      271.73     27.49 o 
 -14   2  11     1058.94     1053.82     42.72 o 
 -12   2  11     1406.02     1492.56     25.55 o 
 -10   2  11      883.86      818.00     23.15 o 
  -8   2  11     2687.57     2619.76     57.55 o 
  -6   2  11     2864.96     2969.22     54.71 o 
  -4   2  11     3221.94     3088.42     80.97 o 
  -2   2  11     4492.04     4309.70     81.74 o 
   0   2  11     6937.55     6706.23    108.26 o 
   2   2  11     1726.65     1659.86     43.57 o 
   4   2  11     3224.12     2971.59     55.48 o 
   6   2  11     3806.19     3593.64     53.14 o 
   8   2  11     3229.80     3110.87     52.59 o 
  10   2  11      796.40      784.02     29.51 o 
  12   2  11      614.51      744.76     33.93 o 
  14   2  11      160.25      183.07     30.86 o 
 -17   3  11      314.33      294.34     35.23 o 
 -15   3  11     1155.21     1106.75     35.28 o 
 -13   3  11     1358.17     1377.51     46.03 o 
 -11   3  11     2363.36     2481.01     53.34 o 
  -9   3  11     1440.32     1364.53     38.63 o 
  -7   3  11     5273.64     5327.33    123.88 o 
  -5   3  11     2752.86     2558.81     54.53 o 
  -3   3  11     4411.69     4561.84     86.00 o 
  -1   3  11     1732.67     1591.68     30.45 o 
   1   3  11     2262.35     2163.94     82.04 o 
   3   3  11     1128.79     1053.94     34.63 o 
   5   3  11      637.72      686.91     24.76 o 
   7   3  11      155.62      164.03     26.02 o 
   9   3  11      667.80      662.79     25.76 o 
  11   3  11      770.68      791.64     29.84 o 
  13   3  11      259.54      275.62     29.65 o 
 -16   4  11      483.21      563.96     28.01 o 
 -14   4  11     1699.81     1557.11     29.28 o 
 -12   4  11     3079.28     3135.69     55.49 o 
 -10   4  11     3831.78     3700.09     97.77 o 
  -8   4  11     6772.32     6950.08    155.84 o 
  -6   4  11     9798.61     9803.09    199.27 o 
  -4   4  11     7617.27     7234.26    127.07 o 
  -2   4  11     8512.55     8572.57    124.17 o 
   0   4  11    16451.78    16086.96    335.05 o 
   2   4  11    19250.81    18553.33    524.90 o 
   4   4  11    11682.87    11434.40    311.85 o 
   6   4  11     4420.62     4280.97     92.30 o 
   8   4  11     2752.30     2726.69     60.26 o 
  10   4  11     2055.37     2014.25     56.60 o 
  12   4  11      974.50      967.42     42.52 o 
  14   4  11      535.36      557.35     30.06 o 
 -17   5  11       97.39       74.82     29.09 o 
 -15   5  11       28.74       38.55     25.71 o 
 -13   5  11      359.80      434.04     26.48 o 
 -11   5  11      502.57      448.48     27.88 o 
  -9   5  11       21.88       82.00     29.31 o 
  -7   5  11      854.95      949.39     36.06 o 
  -5   5  11      714.66      701.19     29.79 o 
  -3   5  11      231.94      242.73     23.01 o 
  -1   5  11      240.33      245.78     27.77 o 
   1   5  11      112.15      194.38     37.19 o 
   3   5  11       22.27       82.83     29.65 o 
   5   5  11      758.73      671.10     27.64 o 
   7   5  11       77.89      125.01     27.48 o 
   9   5  11        5.95       56.61     26.25 o 
  11   5  11       14.41       48.17     27.77 o 
  13   5  11        7.24        6.45     29.92 o 
 -16   6  11     1002.63     1010.91     38.75 o 
 -14   6  11     2305.08     2178.36     73.62 o 
 -12   6  11     3290.40     3349.53    111.17 o 
 -10   6  11     4592.14     4626.30    134.65 o 
  -8   6  11    10051.56    10477.95    363.13 o 
  -6   6  11     6907.08     7059.88    255.80 o 
  -4   6  11     6584.39     6523.45     96.27 o 
  -2   6  11     9988.42    10189.45    207.67 o 
   0   6  11    10168.73    10551.17    284.64 o 
   2   6  11     4593.35     4604.42    147.89 o 
   4   6  11    10218.98     9780.10    371.34 o 
   6   6  11     7783.47     7820.03    216.39 o 
   8   6  11     3115.30     3018.34    197.99 o 
  10   6  11      932.25      846.61     36.72 o 
  12   6  11     1031.41     1026.49     35.13 o 
  14   6  11      371.63      327.64     32.29 o 
 -17   7  11      748.33      653.78     58.56 o 
 -15   7  11     1229.52     1200.29     28.73 o 
 -13   7  11     1959.06     1990.60     81.55 o 
 -11   7  11     2616.84     2438.23     73.46 o 
  -9   7  11     1991.45     2036.57     89.93 o 
  -7   7  11      656.78      636.63     32.94 o 
  -5   7  11     1817.82     1939.89     55.85 o 
  -3   7  11     3910.53     3843.30     53.70 o 
  -1   7  11     4335.63     4337.71    105.64 o 
   1   7  11     1899.42     1812.57     57.67 o 
   3   7  11      388.80      444.81     29.80 o 
   5   7  11      222.37      247.71     29.81 o 
   7   7  11      616.48      604.49     27.81 o 
   9   7  11      461.69      469.36     24.44 o 
  11   7  11      570.79      592.90     28.42 o 
  13   7  11      431.51      461.04     37.84 o 
 -16   8  11      274.39      300.16     32.86 o 
 -14   8  11      911.41      906.14     41.38 o 
 -12   8  11     1892.45     1967.35     59.09 o 
 -10   8  11     2058.95     2009.70     66.10 o 
  -8   8  11     2730.87     2802.16     94.50 o 
  -6   8  11     1283.73     1308.44     43.83 o 
  -4   8  11     1502.55     1553.73     28.82 o 
  -2   8  11     1680.09     1655.45     38.61 o 
   0   8  11     1342.59     1291.10     32.01 o 
   2   8  11      741.10      725.01     29.47 o 
   4   8  11     2806.77     2802.19     91.76 o 
   6   8  11      918.88      914.46     46.95 o 
   8   8  11      701.10      691.68     28.95 o 
  10   8  11      501.26      441.88     26.84 o 
  12   8  11      368.73      351.10     28.94 o 
 -15   9  11     1642.45     1614.81     54.31 o 
 -13   9  11     1871.42     1957.50     65.45 o 
 -11   9  11     1941.60     1878.49     98.12 o 
  -9   9  11     3485.47     3536.17    146.96 o 
  -7   9  11     4578.05     4651.46    165.88 o 
  -5   9  11     7059.20     7439.02    155.76 o 
  -3   9  11     6772.11     6776.24    129.00 o 
  -1   9  11     6161.57     6207.21     72.63 o 
   1   9  11     4740.69     4685.50    160.95 o 
   3   9  11     4447.79     4330.84    164.15 o 
   5   9  11     2914.14     2856.29     89.20 o 
   7   9  11     2606.68     2518.92     85.08 o 
   9   9  11     1811.40     1888.87     76.51 o 
  11   9  11      972.16      992.91     31.95 o 
  13   9  11      334.58      342.61     30.49 o 
 -16  10  11       46.38       91.61     33.90 o 
 -14  10  11        0.61      -14.90     34.25 o 
 -12  10  11        6.79       19.62     32.19 o 
 -10  10  11       34.41       56.44     31.78 o 
  -8  10  11       24.02       49.58     34.50 o 
  -6  10  11      268.89      263.30     28.21 o 
  -4  10  11     1050.48      968.58     31.28 o 
  -2  10  11      163.31      146.50     25.18 o 
   0  10  11        3.38        3.13     27.92 o 
   2  10  11        0.09       37.66     31.47 o 
   4  10  11        3.04       16.89     30.26 o 
   6  10  11      107.93      196.57     28.91 o 
   8  10  11      245.53      270.39     31.84 o 
  10  10  11       11.02       58.65     41.95 o 
  12  10  11        5.75        7.04     31.94 o 
 -15  11  11     1682.51     1644.80     55.49 o 
 -13  11  11     2186.84     2142.27     54.53 o 
 -11  11  11     1718.00     1731.29     60.93 o 
  -9  11  11     2674.49     2793.13     73.70 o 
  -7  11  11     5631.36     6041.09    172.18 o 
  -5  11  11     6265.37     6296.53    142.24 o 
  -3  11  11     6412.53     6430.64    125.72 o 
  -1  11  11     6509.02     6384.19    119.73 o 
   1  11  11     3954.20     3983.72    103.48 o 
   3  11  11     2183.07     2215.10     85.50 o 
   5  11  11     1853.66     1843.83     71.59 o 
   7  11  11     1966.97     1966.23     59.36 o 
   9  11  11     1127.28     1149.58     54.75 o 
  11  11  11      768.22      668.19     34.39 o 
 -14  12  11      470.75      485.15     35.22 o 
 -12  12  11      698.09      680.31     33.61 o 
 -10  12  11     1853.56     1728.75     66.67 o 
  -8  12  11     1115.57     1165.59     37.36 o 
  -6  12  11     1364.48     1339.37     37.22 o 
  -4  12  11     3032.31     2937.36     65.53 o 
  -2  12  11     3830.20     3547.66     92.85 o 
   0  12  11     2489.22     2563.03     71.67 o 
   2  12  11     2368.35     2306.75     85.59 o 
   4  12  11      835.80      841.56     33.62 o 
   6  12  11      492.79      530.09     31.78 o 
   8  12  11      426.70      559.26     33.83 o 
  10  12  11      485.25      522.35     34.66 o 
  12  12  11      241.98      225.44     37.18 o 
 -13  13  11      746.39      770.67     36.55 o 
 -11  13  11      605.86      699.67     36.15 o 
  -9  13  11      847.35      830.05     39.33 o 
  -7  13  11     1693.42     1729.31     34.44 o 
  -5  13  11     1215.94     1147.80     36.52 o 
  -3  13  11     2394.89     2328.22     74.43 o 
  -1  13  11     3969.34     3678.94     82.30 o 
   1  13  11     1900.14     1743.21     53.44 o 
   3  13  11      333.92      339.34     31.82 o 
   5  13  11      774.12      720.22     34.95 o 
   7  13  11      508.75      529.09     32.67 o 
   9  13  11      237.45      241.71     32.30 o 
  11  13  11      202.96      188.22     43.28 o 
 -14  14  11     1460.92     1268.33     41.40 o 
 -12  14  11     1813.82     1785.48     45.26 o 
 -10  14  11     2294.33     2269.47     46.67 o 
  -8  14  11     2013.68     2146.82     59.19 o 
  -6  14  11     2172.64     2049.50     36.13 o 
  -4  14  11     3535.85     3449.28     38.85 o 
  -2  14  11     3926.97     3840.88     93.81 o 
   0  14  11     2992.13     3053.33     87.62 o 
   2  14  11     2416.64     2454.62     90.70 o 
   4  14  11     2001.15     1984.17     42.89 o 
   6  14  11     1941.33     1969.10     90.12 o 
   8  14  11     1217.03     1256.60     47.46 o 
  10  14  11      839.38      805.09     37.01 o 
 -13  15  11       13.97       55.81     39.79 o 
 -11  15  11       91.15      128.86     45.02 o 
  -9  15  11      241.40      254.56     41.31 o 
  -7  15  11       66.28      118.30     34.72 o 
  -5  15  11       17.56        2.41     36.10 o 
  -3  15  11       29.79       78.91     36.53 o 
  -1  15  11        0.82        3.27     29.41 o 
   1  15  11       98.94      127.19     30.65 o 
   3  15  11       53.51      101.64     30.82 o 
   5  15  11        4.01       38.49     34.46 o 
   7  15  11        1.97        2.45     38.48 o 
   9  15  11        3.10       65.50     36.67 o 
 -12  16  11     1345.06     1290.92     48.71 o 
 -10  16  11     1560.18     1597.49     47.56 o 
  -8  16  11     1453.97     1700.29     45.95 o 
  -6  16  11     2240.99     2263.12     39.12 o 
  -4  16  11     2520.83     2609.32     54.79 o 
  -2  16  11      854.21      808.95     30.58 o 
   0  16  11      934.80     1036.02     34.88 o 
   2  16  11     1710.99     1766.48     64.20 o 
   4  16  11     1354.45     1376.18     38.30 o 
   6  16  11      915.41      895.95     36.51 o 
   8  16  11     1215.81     1229.51     76.61 o 
 -11  17  11      475.42      535.84     60.79 o 
  -9  17  11      767.29      668.57     45.31 o 
  -7  17  11      743.42      811.10     37.94 o 
  -5  17  11     1042.85     1127.83     41.28 o 
  -3  17  11      910.36      899.70     54.30 o 
  -1  17  11     1143.35     1186.83     33.02 o 
   1  17  11     1751.63     1654.97     59.67 o 
   3  17  11     1419.23     1498.01     47.72 o 
   5  17  11      581.35      552.10     32.93 o 
   7  17  11      510.56      604.04     36.95 o 
 -10  18  11      382.06      438.13     42.10 o 
  -8  18  11      431.34      465.71     46.61 o 
  -6  18  11      616.22      653.72     41.46 o 
  -4  18  11      569.54      711.90     36.18 o 
  -2  18  11      876.54      985.52     33.00 o 
   0  18  11     1150.44     1225.96     38.39 o 
   2  18  11      775.55      772.86     41.36 o 
   4  18  11      205.40      193.70     34.37 o 
   6  18  11      276.36      298.97     35.05 o 
  -9  19  11     1089.36     1104.84     47.76 o 
  -7  19  11     1208.72     1118.22     40.29 o 
  -5  19  11     1731.03     1622.33     45.28 o 
  -3  19  11     1854.69     1736.52     32.20 o 
  -1  19  11     2118.05     2144.81     88.62 o 
   1  19  11     1865.37     1938.90     85.01 o 
   3  19  11     1434.50     1515.34     46.65 o 
   5  19  11     1077.08      991.58     37.92 o 
  -8  20  11       57.85       39.47     50.96 o 
  -6  20  11       49.60       37.57     41.89 o 
  -4  20  11        0.25       44.47     41.09 o 
  -2  20  11       25.45       75.66     32.61 o 
   0  20  11       32.17       43.70     38.93 o 
   2  20  11        0.71       19.31     39.19 o 
   4  20  11        7.24       39.29     38.31 o 
  -5  21  11      886.61      922.85     53.48 o 
  -3  21  11      902.69      917.14     37.35 o 
  -1  21  11      745.53      733.03     45.23 o 
   1  21  11     1119.62     1112.11     58.24 o 
   3  21  11     1045.18     1031.14     45.42 o 
 -16   0  12     2064.34     1913.91     48.61 o 
 -14   0  12     2431.92     2325.13     52.67 o 
 -12   0  12     4515.62     4178.64    134.68 o 
 -10   0  12     7147.05     7513.89    201.15 o 
  -8   0  12    10736.18    10492.66     79.25 o 
  -6   0  12    19265.15    19172.92    588.59 o 
  -4   0  12    15204.64    14602.69    527.23 o 
  -2   0  12     5531.84     5395.56    124.48 o 
   0   0  12     1670.46     1652.61     57.37 o 
   2   0  12     2025.85     1968.09     47.75 o 
   4   0  12     7834.79     7449.17    179.68 o 
   6   0  12     7972.77     8049.32    131.18 o 
   8   0  12     3305.23     3412.72    104.07 o 
  10   0  12     1456.16     1418.31     50.02 o 
  12   0  12     1141.76     1094.34     73.18 o 
  14   0  12      310.83      342.84     44.01 o 
 -17   1  12       46.21       68.79     28.92 o 
 -15   1  12       74.64      128.56     24.71 o 
 -13   1  12      193.37      271.05     24.89 o 
 -11   1  12      838.60      859.75     24.66 o 
  -9   1  12     2095.18     2105.35     40.90 o 
  -7   1  12     1211.02     1204.55     29.38 o 
  -5   1  12      958.99     1016.93     32.49 o 
  -3   1  12     2238.03     2039.79     38.48 o 
  -1   1  12     3893.84     3779.99     35.32 o 
   1   1  12     1281.36     1194.13     35.34 o 
   3   1  12     1336.29     1449.70     58.94 o 
   5   1  12     1807.91     1884.96     33.42 o 
   7   1  12      655.40      732.71     25.18 o 
   9   1  12      114.06       85.01     28.75 o 
  11   1  12      194.07      232.48     33.13 o 
  13   1  12      138.66      154.96     31.17 o 
 -16   2  12      612.29      571.23     26.59 o 
 -14   2  12     1103.75     1079.14     39.83 o 
 -12   2  12     2374.83     2325.30     42.05 o 
 -10   2  12     3159.13     3072.55     53.86 o 
  -8   2  12     4209.99     4292.86    100.98 o 
  -6   2  12     9671.95     9459.82    156.69 o 
  -4   2  12     5672.91     5644.15    181.62 o 
  -2   2  12     3899.78     3860.23     69.34 o 
   0   2  12     5189.15     5003.90    108.98 o 
   2   2  12     5163.39     5157.83    166.28 o 
   4   2  12     1738.46     1819.32     45.57 o 
   6   2  12     1662.83     1654.49     31.18 o 
   8   2  12     1211.90     1308.61     29.67 o 
  10   2  12      885.46      862.42     30.12 o 
  12   2  12      310.96      330.30     31.03 o 
  14   2  12      253.14      273.52     33.40 o 
 -17   3  12      535.00      539.90     27.88 o 
 -15   3  12      997.76      978.68     42.46 o 
 -13   3  12     1280.23     1372.78     26.94 o 
 -11   3  12     2217.23     2198.04     54.14 o 
  -9   3  12     2750.37     2774.92     66.94 o 
  -7   3  12     4319.89     4367.32     75.84 o 
  -5   3  12     4242.46     4019.68     73.01 o 
  -3   3  12     3649.70     3530.55     58.54 o 
  -1   3  12     5633.57     5654.72     58.99 o 
   1   3  12     7344.83     7166.41    235.28 o 
   3   3  12     5061.13     5192.92     73.08 o 
   5   3  12     2987.20     3113.91     59.09 o 
   7   3  12     2094.26     2119.57     42.89 o 
   9   3  12     1281.71     1246.64     34.96 o 
  11   3  12      513.47      507.94     28.44 o 
  13   3  12      334.62      311.25     30.25 o 
 -16   4  12       51.65      115.02     26.57 o 
 -14   4  12      142.00      162.45     26.42 o 
 -12   4  12      116.56      165.84     28.54 o 
 -10   4  12      540.66      578.09     28.82 o 
  -8   4  12     2397.84     2501.55     64.15 o 
  -6   4  12     3106.95     3143.30     64.06 o 
  -4   4  12      725.41      781.52     25.50 o 
  -2   4  12     1804.86     1837.03     32.92 o 
   0   4  12     2892.99     2782.22     71.69 o 
   2   4  12     1209.48     1351.77     40.75 o 
   4   4  12     1188.00     1190.99     28.51 o 
   6   4  12     1245.18     1261.21     26.75 o 
   8   4  12      159.78      190.37     26.32 o 
  10   4  12       51.89      110.50     28.08 o 
  12   4  12      153.54      206.84     30.10 o 
  14   4  12       67.44      123.78     39.90 o 
 -15   5  12     2404.32     2150.67     57.87 o 
 -13   5  12     3003.24     2857.22     65.63 o 
 -11   5  12     3287.82     3359.57     91.05 o 
  -9   5  12     2781.89     5649.46   1615.18 o 
  -7   5  12     6062.26     6039.10    126.02 o 
  -5   5  12     5566.67     5555.95     94.51 o 
  -3   5  12     6564.74     6453.82    123.44 o 
  -1   5  12     7409.90     7750.99    140.12 o 
   1   5  12     6775.38     6633.62    197.04 o 
   3   5  12     3681.41     3460.36    132.42 o 
   5   5  12     4973.91     4775.11    150.56 o 
   7   5  12     3090.46     3003.25     55.93 o 
   9   5  12     1722.88     1673.61     33.23 o 
  11   5  12      992.82      913.78     29.56 o 
  13   5  12      804.85      839.36     35.58 o 
 -16   6  12      205.01      226.82     30.26 o 
 -14   6  12      329.82      382.01     27.00 o 
 -12   6  12     1057.97      991.73     32.37 o 
 -10   6  12      741.31      735.28     29.74 o 
  -8   6  12       11.50       47.38     33.71 o 
  -6   6  12       17.04       -1.89     30.05 o 
  -4   6  12      867.11      950.79     23.46 o 
  -2   6  12     1995.87     1930.69     33.36 o 
   0   6  12     1999.06     1993.33     67.61 o 
   2   6  12     2169.84     2154.21     78.02 o 
   4   6  12       52.31       96.02     29.13 o 
   6   6  12       15.62       41.00     26.93 o 
   8   6  12       18.01       57.02     25.22 o 
  10   6  12      286.83      346.17     29.00 o 
  12   6  12       86.85      101.43     29.59 o 
 -15   7  12      567.24      498.42     29.08 o 
 -13   7  12     1781.07     1944.68     65.03 o 
 -11   7  12     2714.99     2691.67     94.44 o 
  -9   7  12     2093.72     2262.03     62.74 o 
  -7   7  12     3678.29     3720.10    103.03 o 
  -5   7  12     3548.18     3969.55     58.83 o 
  -3   7  12     3498.46     3317.41     61.36 o 
  -1   7  12     3868.36     4115.14     96.75 o 
   1   7  12     2767.61     2607.12     91.95 o 
   3   7  12     2048.78     1971.74     66.51 o 
   5   7  12     3034.30     2947.24    124.13 o 
   7   7  12     1416.98     1399.45     55.31 o 
   9   7  12      600.00      595.09     30.52 o 
  11   7  12      516.60      468.63     27.67 o 
  13   7  12      327.15      309.94     37.74 o 
 -16   8  12     1005.30      881.27     30.68 o 
 -14   8  12     1577.79     1571.24     35.77 o 
 -12   8  12     2496.38     2414.61     85.78 o 
 -10   8  12     3333.88     3501.17    131.93 o 
  -8   8  12     4735.40     4749.92    173.86 o 
  -6   8  12     3831.11     3952.15     93.92 o 
  -4   8  12     5288.40     5205.36     92.11 o 
  -2   8  12     5146.69     4883.51     74.20 o 
   0   8  12     4177.76     4110.99    120.78 o 
   2   8  12     3361.74     3364.74    123.72 o 
   4   8  12     3539.01     3485.34    118.69 o 
   6   8  12     2573.17     2487.92     79.45 o 
   8   8  12     1441.12     1328.40     32.26 o 
  10   8  12      928.69      915.74     27.44 o 
  12   8  12      627.54      627.06     30.82 o 
 -15   9  12       37.11       79.35     31.89 o 
 -13   9  12      279.44      364.20     34.79 o 
 -11   9  12      365.14      390.36     34.96 o 
  -9   9  12       14.88       49.59     35.60 o 
  -7   9  12      397.42      479.48     33.18 o 
  -5   9  12      161.45      217.89     27.35 o 
  -3   9  12       28.10        9.14     22.18 o 
  -1   9  12        9.29       53.98     26.64 o 
   1   9  12     1034.49      925.51     43.68 o 
   3   9  12      293.64      299.13     30.92 o 
   5   9  12      155.20      168.76     31.49 o 
   7   9  12       86.18      247.73     53.08 o 
   9   9  12       59.92       98.01     31.82 o 
  11   9  12       18.06       44.81     31.30 o 
 -14  10  12     1810.22     1768.22     66.61 o 
 -12  10  12     2263.79     2297.09     83.81 o 
 -10  10  12     2296.98     2402.02    102.74 o 
  -8  10  12     3992.23     4172.72    106.51 o 
  -6  10  12     5835.72     6051.95    118.09 o 
  -4  10  12     5038.43     4838.20     82.64 o 
  -2  10  12     5582.88     5413.34     74.37 o 
   0  10  12     5973.48     5673.74    157.01 o 
   2  10  12     3775.72     3836.60    186.53 o 
   4  10  12     1242.13     1319.48     32.49 o 
   6  10  12     1959.46     1959.97     67.95 o 
   8  10  12     2158.75     2088.01     65.24 o 
  10  10  12     1201.98     1165.95     57.17 o 
  12  10  12      348.72      347.85     37.96 o 
 -15  11  12      100.01      202.22     36.17 o 
 -13  11  12      162.32      240.45     33.81 o 
 -11  11  12      192.08      226.59     37.57 o 
  -9  11  12     1010.55      978.79     35.71 o 
  -7  11  12      334.02      398.91     34.40 o 
  -5  11  12      599.05      574.35     29.23 o 
  -3  11  12      299.02      368.78     26.42 o 
  -1  11  12      238.93      246.61     30.24 o 
   1  11  12      101.71       90.67     28.39 o 
   3  11  12      629.63      626.94     34.03 o 
   5  11  12       42.28       88.91     32.30 o 
   7  11  12      134.39      219.94     36.86 o 
   9  11  12      116.79      208.58     36.42 o 
  11  11  12       30.53       58.11     32.86 o 
 -14  12  12      855.33      859.56     49.80 o 
 -12  12  12     1162.66     1297.41     40.96 o 
 -10  12  12     1322.54     1374.46     38.62 o 
  -8  12  12     2122.07     2128.59    202.67 o 
  -6  12  12     2712.34     2818.37     66.11 o 
  -4  12  12     3553.94     3556.54    111.24 o 
  -2  12  12     6178.98     6280.24    101.42 o 
   0  12  12     5189.80     4885.29    149.33 o 
   2  12  12     2143.98     2247.01    130.49 o 
   4  12  12     1271.65     1320.66     77.81 o 
   6  12  12     1490.89     1539.48     91.27 o 
   8  12  12      565.65      582.42     46.97 o 
  10  12  12      502.93      481.76     35.74 o 
 -13  13  12     1872.06     1795.47     94.78 o 
 -11  13  12     2138.77     2165.16     61.19 o 
  -9  13  12     2803.51     2776.34     99.40 o 
  -7  13  12     1833.38     1853.67    109.40 o 
  -5  13  12     2255.53     2258.11     65.12 o 
  -3  13  12     3322.93     3278.81     84.71 o 
  -1  13  12     3547.21     3548.84     72.54 o 
   1  13  12     2658.88     2698.02     98.62 o 
   3  13  12     2758.30     2693.38    100.55 o 
   5  13  12     1456.10     1484.36     67.90 o 
   7  13  12      744.31      771.21     41.63 o 
   9  13  12      560.88      571.95     36.27 o 
 -12  14  12      238.71      276.78     44.71 o 
 -10  14  12      256.82      320.13     45.16 o 
  -8  14  12      189.23      311.98     43.15 o 
  -6  14  12      333.47      325.64     35.36 o 
  -4  14  12      279.06      350.01     33.89 o 
  -2  14  12       32.32       75.06     27.05 o 
   0  14  12       27.26       40.44     30.49 o 
   2  14  12       16.20       66.46     30.05 o 
   4  14  12       53.79       62.66     33.40 o 
   6  14  12       38.70       83.50     37.81 o 
   8  14  12       60.67      116.60     35.85 o 
  10  14  12       29.07       73.25     34.59 o 
 -11  15  12     1773.25     1627.39     49.00 o 
  -9  15  12     2161.18     2245.78    113.64 o 
  -7  15  12     2002.82     1953.06     35.11 o 
  -5  15  12     3585.98     3683.45     46.80 o 
  -3  15  12     3170.94     3044.59     35.99 o 
  -1  15  12     2726.23     2769.30     90.02 o 
   1  15  12     2641.15     2767.50     74.53 o 
   3  15  12     2312.13     2443.14     76.09 o 
   5  15  12      820.17      781.10     35.69 o 
   7  15  12      811.80      887.00     38.65 o 
   9  15  12      750.97      749.31     38.33 o 
 -10  16  12        3.91       29.54     44.82 o 
  -8  16  12       83.78       43.17     45.80 o 
  -6  16  12       36.66       58.00     38.56 o 
  -4  16  12       92.36      135.70     38.09 o 
  -2  16  12      136.36      161.65     29.93 o 
   0  16  12      223.90      244.47     32.69 o 
   2  16  12      305.70      362.24     33.52 o 
   4  16  12      361.68      409.87     31.70 o 
   6  16  12      169.18      158.02     36.83 o 
   8  16  12       77.85      118.50     38.48 o 
 -11  17  12      710.01      697.36     84.28 o 
  -9  17  12      953.45     1028.02     57.30 o 
  -7  17  12      928.76      892.24     36.79 o 
  -5  17  12     1329.89     1299.14     37.91 o 
  -3  17  12     1012.40     1068.97     32.60 o 
  -1  17  12     1039.03     1123.35     67.55 o 
   1  17  12     1268.76     1316.68     49.88 o 
   3  17  12     1310.34     1351.46     39.13 o 
   5  17  12      726.98      796.43     34.69 o 
   7  17  12      828.49      813.57     52.98 o 
  -8  18  12      931.75      900.14     56.96 o 
  -6  18  12      662.05      687.16     38.97 o 
  -4  18  12      797.22      810.40     40.96 o 
  -2  18  12      871.65      968.45     32.53 o 
   0  18  12      794.99      786.30     40.02 o 
   2  18  12     1007.09     1048.38     43.10 o 
   4  18  12      875.71      910.67     49.07 o 
   6  18  12      591.69      592.69     37.15 o 
  -7  19  12       44.64       69.34     38.60 o 
  -5  19  12       94.83      127.27     40.83 o 
  -3  19  12       12.24       82.94     31.44 o 
  -1  19  12      203.35      276.41     37.19 o 
   1  19  12      197.17      238.42     37.82 o 
   3  19  12       71.87      112.45     39.50 o 
   5  19  12       48.45       60.80     39.09 o 
  -6  20  12      965.52      960.58     42.19 o 
  -4  20  12     1608.81     1567.62     37.62 o 
  -2  20  12     1727.48     1787.33     55.41 o 
   0  20  12     1072.34     1076.76     42.86 o 
   2  20  12     1111.20     1130.20     43.13 o 
  -3  21  12      318.46      315.31     39.15 o 
  -1  21  12      139.76      209.48     41.57 o 
 -15   1  13      930.68      985.18     27.26 o 
 -13   1  13     1849.97     1731.93     25.61 o 
 -11   1  13     4332.50     4530.80     80.44 o 
  -9   1  13     4812.39     4769.67     69.87 o 
  -7   1  13    11178.96    11194.34    181.27 o 
  -5   1  13    17061.17    16873.57    284.37 o 
  -3   1  13    14398.27    13699.61    194.69 o 
  -1   1  13     7955.40     7966.60     91.41 o 
   1   1  13     9154.05     8796.76    191.32 o 
   3   1  13     5831.21     5752.38    168.06 o 
   5   1  13     5955.89     5803.69     80.57 o 
   7   1  13     3710.06     3498.63     75.98 o 
   9   1  13     2282.26     2137.16     41.05 o 
  11   1  13      725.80      623.82     28.15 o 
  13   1  13      355.98      326.17     32.63 o 
 -16   2  13     1208.30     1122.48     29.31 o 
 -14   2  13      856.60      969.03     32.51 o 
 -12   2  13      701.30      702.46     24.94 o 
 -10   2  13     2469.72     2441.00     31.42 o 
  -8   2  13     1947.49     1954.70     54.64 o 
  -6   2  13      914.77      960.50     31.18 o 
  -4   2  13      369.21      356.91     27.65 o 
  -2   2  13      377.23      350.35     23.30 o 
   0   2  13      146.02      126.04     27.28 o 
   2   2  13      945.05      984.96     37.67 o 
   4   2  13     2206.12     2181.82     52.86 o 
   6   2  13     1228.05     1265.45     40.01 o 
   8   2  13      390.70      401.90     27.83 o 
  10   2  13      220.41      305.60     28.76 o 
  12   2  13      269.20      321.62     33.25 o 
 -15   3  13      446.33      489.39     30.61 o 
 -13   3  13      411.66      453.19     24.94 o 
 -11   3  13     1397.39     1419.29     39.10 o 
  -9   3  13     1572.98     1528.22     31.12 o 
  -7   3  13     4939.17     5018.10     94.68 o 
  -5   3  13     3472.61     3441.61     85.75 o 
  -3   3  13     1827.72     1772.87     27.40 o 
  -1   3  13     1173.63     1119.83     36.73 o 
   1   3  13     3656.89     3647.39    126.31 o 
   3   3  13      830.10      805.97     28.51 o 
   5   3  13     1628.22     1646.80     38.76 o 
   7   3  13     1199.67     1218.34     42.65 o 
   9   3  13      644.62      731.75     29.12 o 
  11   3  13       86.36      116.65     30.48 o 
  13   3  13      303.79      277.66     30.95 o 
 -16   4  13     1922.09     1717.92     41.52 o 
 -14   4  13     2600.66     2483.32     44.10 o 
 -12   4  13     2544.17     2564.14     39.89 o 
 -10   4  13     3267.04     3294.37     67.35 o 
  -8   4  13     2299.42     2441.52     51.09 o 
  -6   4  13     4088.27     3871.89     62.54 o 
  -4   4  13     4737.21     4842.17     93.44 o 
  -2   4  13     7154.03     7000.80    114.70 o 
   0   4  13     5443.85     5421.31    131.33 o 
   2   4  13     2508.39     2478.75     72.80 o 
   4   4  13      500.85      511.59     25.92 o 
   6   4  13     1450.92     1506.13     30.21 o 
   8   4  13     1505.03     1438.13     28.04 o 
  10   4  13      858.03      827.11     29.43 o 
  12   4  13      581.01      623.87     41.93 o 
 -15   5  13       16.16       33.93     32.31 o 
 -13   5  13        6.23       65.44     29.10 o 
 -11   5  13       10.35       43.75     33.54 o 
  -9   5  13        1.61       33.14     28.65 o 
  -7   5  13       10.81       15.15     26.57 o 
  -5   5  13       31.46       40.38     26.45 o 
  -3   5  13       22.43       57.45     25.03 o 
  -1   5  13      710.06      642.93     24.57 o 
   1   5  13      933.56      900.17     32.74 o 
   3   5  13      305.68      312.07     33.17 o 
   5   5  13       33.01       45.24     27.33 o 
   7   5  13        1.37       50.43     27.34 o 
   9   5  13       10.02       59.33     28.22 o 
  11   5  13        0.41       36.42     36.40 o 
  13   5  13        0.00       25.05     46.51 o 
 -16   6  13     1190.50     1193.27     31.44 o 
 -14   6  13     1895.29     1828.39     42.43 o 
 -12   6  13     2533.12     2546.16     89.59 o 
 -10   6  13     2802.25     2948.15     89.61 o 
  -8   6  13     1617.71     1650.40     46.15 o 
  -6   6  13     4428.40     4466.05     97.07 o 
  -4   6  13     5219.70     5169.22     61.43 o 
  -2   6  13     5038.00     5206.18     84.93 o 
   0   6  13     4597.36     4644.41    131.10 o 
   2   6  13     5112.84     4999.61    170.45 o 
   4   6  13     3616.87     3380.83    121.94 o 
   6   6  13     2254.66     2333.65     86.83 o 
   8   6  13     1292.99     1185.61     48.11 o 
  10   6  13      972.83      961.05     29.87 o 
  12   6  13      759.84      705.93     67.59 o 
 -15   7  13      361.06      406.57     32.56 o 
 -13   7  13      990.59      998.48     37.44 o 
 -11   7  13     1344.82     1436.58     38.11 o 
  -9   7  13     2433.37     2373.94    130.46 o 
  -7   7  13     2330.72     2384.05     94.01 o 
  -5   7  13     2494.57     2540.44     35.11 o 
  -3   7  13     3515.65     3315.84     53.47 o 
  -1   7  13     3381.11     3182.77     77.48 o 
   1   7  13     2376.73     2427.60     61.15 o 
   3   7  13     2620.35     2596.43     74.40 o 
   5   7  13     1511.42     1482.21     86.63 o 
   7   7  13      398.52      463.59     30.86 o 
   9   7  13      320.17      379.99     29.89 o 
  11   7  13      365.72      367.07     29.34 o 
 -14   8  13      387.81      515.68     37.74 o 
 -12   8  13      731.22      764.06     40.46 o 
 -10   8  13      614.99      724.70     36.75 o 
  -8   8  13      270.67      285.38     35.03 o 
  -6   8  13     2951.34     3127.85     50.42 o 
  -4   8  13     1482.13     1414.73     39.51 o 
  -2   8  13      525.72      539.75     23.38 o 
   0   8  13     1537.84     1468.72     47.81 o 
   2   8  13     2804.45     2852.40    107.14 o 
   4   8  13      906.15      920.89     58.96 o 
   6   8  13     1197.01     1066.35     33.01 o 
   8   8  13      853.02      848.81     38.50 o 
  10   8  13      151.08      166.42     29.62 o 
  12   8  13       37.18      110.17     30.64 o 
 -15   9  13      879.90      825.73     34.69 o 
 -13   9  13     2185.51     2088.50     44.77 o 
 -11   9  13     3149.76     3342.87     97.77 o 
  -9   9  13     4356.13     4373.17    123.66 o 
  -7   9  13     5151.18     5252.26    165.67 o 
  -5   9  13     5356.07     5157.24    106.28 o 
  -3   9  13     4446.88     4299.56     55.82 o 
  -1   9  13     5535.50     5353.84     82.11 o 
   1   9  13     4600.44     4510.34    177.51 o 
   3   9  13     2801.23     2901.62    140.71 o 
   5   9  13     1551.46     1461.07     34.92 o 
   7   9  13     1796.11     1730.56     91.54 o 
   9   9  13     1050.52     1093.38     34.35 o 
  11   9  13      428.01      438.32     45.79 o 
 -14  10  13       32.76       69.34     37.00 o 
 -12  10  13       19.91       38.22     38.58 o 
 -10  10  13       35.13       93.51     38.05 o 
  -8  10  13      217.33      260.04     34.10 o 
  -6  10  13      105.11      183.74     29.91 o 
  -4  10  13      139.18      136.45     24.99 o 
  -2  10  13       72.19      133.93     25.26 o 
   0  10  13       40.44       88.36     29.70 o 
   2  10  13        3.83        1.53     31.86 o 
   4  10  13      385.86      389.50     36.51 o 
   6  10  13       55.67      105.57     27.80 o 
   8  10  13       59.91      128.00     32.06 o 
  10  10  13       30.14       65.13     35.13 o 
 -13  11  13     1424.65     1336.61     85.13 o 
 -11  11  13     2611.44     2787.87    124.82 o 
  -9  11  13     2752.55     2857.28     77.72 o 
  -7  11  13     2672.84     2854.07     68.11 o 
  -5  11  13     2402.43     2424.15     59.70 o 
  -3  11  13     3365.51     3703.99     36.27 o 
  -1  11  13     3852.02     3889.23     94.26 o 
   1  11  13     3522.10     3553.06    100.98 o 
   3  11  13     1670.47     1636.88     80.97 o 
   5  11  13     1355.09     1500.65     57.78 o 
   7  11  13     1110.74     1055.51     33.61 o 
   9  11  13      914.38      862.84     48.27 o 
  11  11  13      608.69      551.29     37.08 o 
 -12  12  13      934.30      916.99     64.22 o 
 -10  12  13      914.24      888.97     37.55 o 
  -8  12  13     1585.11     1752.01     40.87 o 
  -6  12  13     1298.75     1286.45     38.91 o 
  -4  12  13     1337.13     1401.24     27.48 o 
  -2  12  13     1385.45     1372.28     29.59 o 
   0  12  13     1178.36     1296.35     40.03 o 
   2  12  13     1178.29     1140.84     57.79 o 
   4  12  13     1065.08     1264.22     70.37 o 
   6  12  13      559.44      684.37     33.66 o 
   8  12  13      356.04      469.33     45.09 o 
  10  12  13      250.72      332.12     36.92 o 
 -13  13  13      500.35      605.30     45.36 o 
 -11  13  13     1269.53     1255.77     62.96 o 
  -9  13  13     1174.01     1210.45     42.62 o 
  -7  13  13      719.40      860.59     38.89 o 
  -5  13  13     1036.31     1161.00     35.18 o 
  -3  13  13     1203.99     1209.97     50.42 o 
  -1  13  13      567.29      563.00     31.33 o 
   1  13  13      454.75      527.76     48.07 o 
   3  13  13      629.69      633.59     35.81 o 
   5  13  13      569.92      640.24     38.16 o 
   7  13  13      309.20      319.94     34.50 o 
   9  13  13      324.46      289.14     37.80 o 
 -12  14  13     1763.11     1734.11     47.44 o 
 -10  14  13     2016.20     1870.31     65.06 o 
  -8  14  13     2744.66     2714.30     45.96 o 
  -6  14  13     2383.89     2294.39     39.35 o 
  -4  14  13     2987.61     3019.36     36.40 o 
  -2  14  13     2858.77     2796.93     63.64 o 
   0  14  13     3025.29     3016.15     83.06 o 
   2  14  13     2924.21     2921.00     85.61 o 
   4  14  13     2226.73     2304.58     94.04 o 
   6  14  13      659.55      674.90     39.70 o 
   8  14  13      478.59      532.25     36.66 o 
 -11  15  13       20.76       -5.92     44.01 o 
  -9  15  13       12.79       95.64     41.35 o 
  -7  15  13        9.82       55.31     36.82 o 
  -5  15  13        7.33       52.27     36.63 o 
  -3  15  13       73.14      121.81     29.20 o 
  -1  15  13       84.06      108.68     33.14 o 
   1  15  13        1.84       79.08     33.28 o 
   3  15  13        3.11       59.90     32.99 o 
   5  15  13       13.66       53.48     34.71 o 
   7  15  13        1.95      -23.90     41.04 o 
 -10  16  13      938.78      968.14     53.73 o 
  -8  16  13     1120.27     1101.47     45.37 o 
  -6  16  13     1056.13     1090.04     40.12 o 
  -4  16  13     1107.70     1094.22     33.68 o 
  -2  16  13     1315.72     1199.52    158.27 o 
   0  16  13     1904.18     1875.32     69.33 o 
   2  16  13     1835.40     1755.06     36.92 o 
   4  16  13     1129.77     1121.37     34.38 o 
   6  16  13      799.26      716.97     36.73 o 
  -9  17  13      604.70      532.63     46.14 o 
  -7  17  13      581.98      649.43     36.28 o 
  -5  17  13      521.40      551.88     38.80 o 
  -3  17  13      487.93      533.56     33.59 o 
  -1  17  13      437.05      470.99     38.05 o 
   1  17  13      244.57      277.36     39.22 o 
   3  17  13      418.51      495.46     37.07 o 
   5  17  13      384.42      396.65     54.08 o 
  -8  18  13      294.22      271.76     48.00 o 
  -6  18  13      107.45      143.46     41.94 o 
  -4  18  13      292.82      370.41     33.45 o 
  -2  18  13      782.11      857.67     40.48 o 
   0  18  13      561.30      601.29     39.25 o 
   2  18  13      340.88      427.41     37.72 o 
   4  18  13      299.18      294.44     35.46 o 
  -5  19  13      947.99      977.79     58.24 o 
  -3  19  13     1324.81     1367.93     35.36 o 
  -1  19  13      925.67      879.81     38.35 o 
   1  19  13      586.41      499.90     95.72 o 
   3  19  13      948.98      976.19     42.21 o 
  -4  20  13       81.62      101.09     45.15 o 
  -2  20  13       40.48       55.60     39.84 o 
   0  20  13        0.38        5.09     45.59 o 
 -16   0  14     1009.10      918.47     55.89 o 
 -14   0  14     2496.54     2312.48     43.72 o 
 -12   0  14     2849.95     2795.97     39.21 o 
 -10   0  14     5943.93     6009.02    221.79 o 
  -8   0  14     4914.44     4514.40    142.68 o 
  -6   0  14     7748.56     7383.80    377.21 o 
  -4   0  14     6083.39     5670.62    206.75 o 
  -2   0  14     5760.84     5907.03     54.67 o 
   0   0  14     5851.09     5670.97    419.35 o 
   2   0  14     8604.93     8957.71    250.03 o 
   4   0  14     4268.47     4434.60     55.66 o 
   6   0  14     2705.27     2847.18     48.84 o 
   8   0  14     2117.50     2133.83     59.06 o 
  10   0  14     1444.79     1479.49     41.85 o 
  12   0  14      456.59      434.70     45.33 o 
 -15   1  14      278.86      333.44     26.36 o 
 -13   1  14      185.13      207.98     32.66 o 
 -11   1  14      351.38      336.38     26.77 o 
  -9   1  14      882.42      836.42     30.65 o 
  -7   1  14     1038.14     1065.46     34.68 o 
  -5   1  14     1689.55     1699.87     37.48 o 
  -3   1  14     1133.42     1005.35     26.97 o 
  -1   1  14      182.00      191.16     30.04 o 
   1   1  14       62.95      109.13     27.38 o 
   3   1  14      883.64     1023.23     28.23 o 
   5   1  14      674.77      704.87     31.94 o 
   7   1  14      382.97      398.88     25.54 o 
   9   1  14      203.00      245.58     28.48 o 
  11   1  14      139.94      143.58     28.55 o 
 -16   2  14      750.99      706.65     27.89 o 
 -14   2  14     1378.58     1274.03     30.83 o 
 -12   2  14     1144.01     1224.78     30.22 o 
 -10   2  14     2329.90     2268.61     33.52 o 
  -8   2  14     2106.48     2220.23     33.15 o 
  -6   2  14     5204.46     5167.69    131.00 o 
  -4   2  14     4825.52     4793.71    101.21 o 
  -2   2  14     3551.59     3241.09     83.29 o 
   0   2  14     1966.39     2069.44     53.25 o 
   2   2  14     1803.68     1821.87     69.76 o 
   4   2  14      869.10      931.25     31.43 o 
   6   2  14     2027.76     2032.96     52.56 o 
   8   2  14     1404.81     1404.23     49.22 o 
  10   2  14      490.73      484.87     28.97 o 
  12   2  14      226.53      223.95     32.24 o 
 -15   3  14     1244.83     1230.05     29.96 o 
 -13   3  14     1078.12     1093.58     31.13 o 
 -11   3  14     1712.41     1601.73     31.79 o 
  -9   3  14     2167.89     2273.79     37.92 o 
  -7   3  14     1839.74     1768.45     58.56 o 
  -5   3  14     2550.48     2594.21     50.71 o 
  -3   3  14     4100.47     3887.04     54.58 o 
  -1   3  14     3741.84     3688.77     63.84 o 
   1   3  14     2559.72     2503.44     66.63 o 
   3   3  14     1675.15     1658.65     33.49 o 
   5   3  14     1480.78     1557.07     33.83 o 
   7   3  14     1333.11     1381.43     42.93 o 
   9   3  14      606.04      680.25     30.05 o 
  11   3  14      294.93      683.74    177.65 o 
 -16   4  14      242.25      268.14     37.94 o 
 -14   4  14      108.73      167.92     27.91 o 
 -12   4  14       65.58      115.12     31.47 o 
 -10   4  14      571.04      539.49     32.70 o 
  -8   4  14       84.67      109.99     25.87 o 
  -6   4  14      884.78     1057.96     31.37 o 
  -4   4  14     1931.01     2037.47     30.80 o 
  -2   4  14     1129.62     1027.10     30.02 o 
   0   4  14       86.46      123.99     28.20 o 
   2   4  14      366.58      400.17     32.72 o 
   4   4  14      345.84      352.07     29.96 o 
   6   4  14      511.20      507.96     26.85 o 
   8   4  14      371.38      365.91     31.78 o 
  10   4  14      220.34      192.25     30.57 o 
  12   4  14       72.16       74.72     31.17 o 
 -15   5  14     2002.54     1768.29     57.26 o 
 -13   5  14     2245.97     2260.83     41.45 o 
 -11   5  14     3332.72     3456.93     94.59 o 
  -9   5  14     2952.89     3086.49    102.84 o 
  -7   5  14     2284.94     2146.51     39.64 o 
  -5   5  14     4370.72     4468.22     72.46 o 
  -3   5  14     6829.73     6935.52    115.51 o 
  -1   5  14     6208.26     6244.65    114.62 o 
   1   5  14     6162.46     6045.86    152.49 o 
   3   5  14     3826.60     3768.28    135.13 o 
   5   5  14     1608.65     1750.58     44.17 o 
   7   5  14      976.02     1032.76     28.94 o 
   9   5  14     1015.56     1018.40     33.50 o 
  11   5  14      708.15      686.98     43.61 o 
 -14   6  14      303.31      313.91     27.79 o 
 -12   6  14      430.31      435.93     32.47 o 
 -10   6  14       98.41      103.39     30.44 o 
  -8   6  14     1208.85     1251.16     40.87 o 
  -6   6  14      794.33      866.13     27.32 o 
  -4   6  14      611.22      603.26     25.85 o 
  -2   6  14      510.90      452.59     23.05 o 
   0   6  14      722.77      735.66     32.43 o 
   2   6  14       38.24       16.33     37.58 o 
   4   6  14      163.34      219.46     34.89 o 
   6   6  14       85.81       58.64     32.36 o 
   8   6  14       59.01      113.74     28.97 o 
  10   6  14       63.95      104.90     31.05 o 
 -15   7  14     1035.85     1029.02     38.05 o 
 -13   7  14     1210.56     1283.00     60.15 o 
 -11   7  14     1709.59     1752.06     51.93 o 
  -9   7  14     1906.20     2035.94     66.18 o 
  -7   7  14     2655.96     2718.73     47.27 o 
  -5   7  14     5885.25     5978.40    112.04 o 
  -3   7  14     3507.84     3415.52     57.04 o 
  -1   7  14     1530.95     1603.89     43.33 o 
   1   7  14     1998.09     1969.16     54.87 o 
   3   7  14     1938.88     2021.14    101.53 o 
   5   7  14      608.50      601.94     31.87 o 
   7   7  14      807.35      809.78     33.51 o 
   9   7  14      587.76      632.51     30.40 o 
  11   7  14      214.57      232.31     32.98 o 
 -14   8  14      581.22      583.12     39.38 o 
 -12   8  14     1547.84     1595.47     48.39 o 
 -10   8  14     2207.56     2223.57     94.86 o 
  -8   8  14     3329.42     3449.67    100.02 o 
  -6   8  14     2622.68     2775.31     65.47 o 
  -4   8  14     2479.44     2465.45     49.43 o 
  -2   8  14     2348.89     2356.25     33.58 o 
   0   8  14     3365.60     3309.92     84.09 o 
   2   8  14     2975.61     3067.75    151.78 o 
   4   8  14     2721.53     2559.22    111.12 o 
   6   8  14     1233.65     1216.13     67.14 o 
   8   8  14      962.30      911.64     42.65 o 
  10   8  14      616.79      652.90     39.93 o 
 -13   9  14       28.27       98.76     41.79 o 
 -11   9  14       25.65       24.90     38.86 o 
  -9   9  14       10.96       38.40     34.03 o 
  -7   9  14       36.73       50.08     27.81 o 
  -5   9  14      415.61      449.87     26.37 o 
  -3   9  14      507.62      485.95     26.22 o 
  -1   9  14      263.00      305.52     30.06 o 
   1   9  14      304.19      273.31     33.98 o 
   3   9  14        3.12       67.88     34.15 o 
   5   9  14        5.09       47.32     33.28 o 
   7   9  14      123.50      124.95     33.44 o 
   9   9  14       67.99       51.16     34.43 o 
  11   9  14        0.55       52.43     48.47 o 
 -14  10  14      772.23      605.23     43.19 o 
 -12  10  14     2110.00     2204.17     84.88 o 
 -10  10  14     3605.19     3795.89    159.66 o 
  -8  10  14     3646.57     3852.91     97.52 o 
  -6  10  14     2723.96     2659.56     50.51 o 
  -4  10  14     2614.58     2799.73     59.72 o 
  -2  10  14     2692.05     2796.85     39.03 o 
   0  10  14     2921.29     2984.21     85.39 o 
   2  10  14     2495.92     2387.58     75.45 o 
   4  10  14     2014.39     2010.27     83.12 o 
   6  10  14     1610.25     1538.29     34.62 o 
   8  10  14      922.82      877.40     44.02 o 
  10  10  14      439.33      420.85     36.85 o 
 -13  11  14      235.06      292.36     43.50 o 
 -11  11  14      368.72      351.38     37.91 o 
  -9  11  14      403.22      413.76     37.82 o 
  -7  11  14      795.76      756.03     33.29 o 
  -5  11  14      277.56      290.68     26.41 o 
  -3  11  14       69.44       79.23     26.34 o 
  -1  11  14      229.37      248.58     31.93 o 
   1  11  14      190.43      169.58     30.64 o 
   3  11  14      215.71      301.34     36.55 o 
   5  11  14      234.57      261.15     33.34 o 
   7  11  14      166.36      170.02     40.45 o 
   9  11  14        8.20       85.09     55.07 o 
 -12  12  14     1461.47     1503.22     66.81 o 
 -10  12  14     2789.41     2881.05     83.08 o 
  -8  12  14     2207.04     2377.13     89.57 o 
  -6  12  14     1670.91     1638.32     39.87 o 
  -4  12  14     3002.17     3141.85     43.87 o 
  -2  12  14     2460.18     2355.84     74.79 o 
   0  12  14     1622.27     1722.38     45.02 o 
   2  12  14     1767.24     1786.10     55.71 o 
   4  12  14     1471.42     1409.70     73.07 o 
   6  12  14      406.98      370.16     34.69 o 
   8  12  14      339.46      313.40     35.64 o 
 -11  13  14      833.38      825.74     44.02 o 
  -9  13  14      886.35      949.68     47.50 o 
  -7  13  14     1469.23     1474.59     70.97 o 
  -5  13  14     1474.57     1438.13     37.91 o 
  -3  13  14     1866.69     1829.01     38.18 o 
  -1  13  14     2159.37     2154.34     34.89 o 
   1  13  14     2293.90     2266.71     52.24 o 
   3  13  14     2230.86     2281.87     76.73 o 
   5  13  14     1434.20     1455.27     65.11 o 
   7  13  14      592.81      586.51     36.83 o 
 -10  14  14      189.00      223.35     41.88 o 
  -8  14  14      155.16      253.45     47.11 o 
  -6  14  14      127.08      188.15     33.17 o 
  -4  14  14       55.28       70.37     31.11 o 
  -2  14  14       17.07       22.49     30.38 o 
   0  14  14       78.05       78.77     31.95 o 
   2  14  14      320.26      407.94     33.15 o 
   4  14  14      178.44      175.35     57.32 o 
   6  14  14       99.85      106.62     39.13 o 
   8  14  14       92.29      148.12     36.72 o 
  -9  15  14     1108.92     1087.79     50.02 o 
  -7  15  14     1552.42     1488.65     43.90 o 
  -5  15  14     1191.37     1160.78     33.53 o 
  -3  15  14     1081.95     1136.01     36.75 o 
  -1  15  14     1878.10     1998.29     58.95 o 
   1  15  14     1725.54     1721.50     75.32 o 
   3  15  14     1424.82     1438.94     49.25 o 
   5  15  14      950.65      971.36     45.98 o 
   7  15  14      727.52      736.31     45.61 o 
  -8  16  14      185.92      243.91     48.66 o 
  -6  16  14      171.17      178.89     32.97 o 
  -4  16  14      296.18      299.44     30.35 o 
  -2  16  14      352.59      351.39     39.95 o 
   0  16  14      193.97      223.32     34.48 o 
   2  16  14       13.93       62.91     33.76 o 
   4  16  14       31.45       78.55     33.86 o 
   6  16  14        9.21       49.95     39.15 o 
  -7  17  14      971.46      992.99     41.10 o 
  -5  17  14      472.66      514.78     37.32 o 
  -3  17  14      692.36      728.00     35.40 o 
  -1  17  14     1099.13     1122.53     42.76 o 
   1  17  14      785.94      849.17     39.39 o 
   3  17  14      586.86      627.28     39.87 o 
   5  17  14      472.24      498.83     48.75 o 
  -6  18  14     1272.77     1198.15     38.48 o 
  -4  18  14     1130.52     1059.68     34.12 o 
  -2  18  14      849.79      816.56     40.52 o 
   0  18  14      381.22      342.08     38.57 o 
   2  18  14      281.82      283.78     37.56 o 
  -3  19  14       88.63       62.25     37.35 o 
  -1  19  14       40.15      113.86     49.32 o 
 -15   1  15     1548.74     1349.38     39.00 o 
 -13   1  15     2095.87     2011.79     46.37 o 
 -11   1  15     1452.28     1482.40     30.14 o 
  -9   1  15     3120.68     3161.25     53.58 o 
  -7   1  15     1835.03     1775.84     36.86 o 
  -5   1  15     2011.29     1945.01     50.52 o 
  -3   1  15     1648.73     1665.70     28.30 o 
  -1   1  15     2240.80     2249.79     56.51 o 
   1   1  15     2401.21     2293.99     88.67 o 
   3   1  15     3137.29     3314.99     83.57 o 
   5   1  15     1930.64     1991.93     35.76 o 
   7   1  15     1819.45     1734.98     38.40 o 
   9   1  15     1294.66     1218.14     29.58 o 
  11   1  15      588.11      534.21     35.69 o 
 -14   2  15      720.47      715.69     29.24 o 
 -12   2  15     1218.48     1159.81     27.19 o 
 -10   2  15     1774.00     1876.04     33.64 o 
  -8   2  15     1512.90     1510.15     33.88 o 
  -6   2  15     2809.61     2834.92     86.82 o 
  -4   2  15     4505.46     4232.68     46.84 o 
  -2   2  15     5030.47     4822.15     76.60 o 
   0   2  15     2746.23     2813.22     74.72 o 
   2   2  15     2211.09     2275.38     82.31 o 
   4   2  15      939.32      890.68     39.28 o 
   6   2  15      613.75      629.14     34.98 o 
   8   2  15      360.23      386.30     31.24 o 
  10   2  15      210.32      217.76     29.56 o 
 -15   3  15      612.77      614.22     32.55 o 
 -13   3  15      855.68      871.71     27.28 o 
 -11   3  15      478.73      442.96     29.88 o 
  -9   3  15      622.93      665.71     33.25 o 
  -7   3  15      108.30      146.96     29.96 o 
  -5   3  15     1547.29     1605.14     32.83 o 
  -3   3  15     4168.06     3686.69     66.59 o 
  -1   3  15     3080.20     3092.74     61.14 o 
   1   3  15      984.13     1005.60     30.30 o 
   3   3  15      585.20      721.06     33.76 o 
   5   3  15      418.94      441.30     33.19 o 
   7   3  15      418.43      427.78     30.64 o 
   9   3  15      471.87      535.62     34.88 o 
  11   3  15      243.55      265.03     33.89 o 
 -14   4  15     1557.14     1605.57     34.05 o 
 -12   4  15     2164.06     2229.02     57.22 o 
 -10   4  15     3881.59     4022.78     88.01 o 
  -8   4  15     4831.74     4890.96     82.33 o 
  -6   4  15     6346.68     6204.99    141.42 o 
  -4   4  15     7445.19     7427.44    153.47 o 
  -2   4  15     6389.43     6037.33     74.16 o 
   0   4  15     3646.14     3580.68     61.30 o 
   2   4  15     3195.70     3051.32     79.23 o 
   4   4  15     1986.47     2045.95     48.30 o 
   6   4  15     1144.49     1132.77     47.18 o 
   8   4  15      519.76      546.06     30.35 o 
  10   4  15      477.50      473.71     39.21 o 
 -15   5  15        3.47        1.99     33.41 o 
 -13   5  15       15.53       20.03     29.98 o 
 -11   5  15       80.29       77.26     30.14 o 
  -9   5  15      199.59      227.32     28.90 o 
  -7   5  15       43.85       78.31     28.91 o 
  -5   5  15       73.27       77.66     28.07 o 
  -3   5  15      139.72      174.62     25.11 o 
  -1   5  15        0.58       23.36     24.43 o 
   1   5  15        0.97       21.79     32.67 o 
   3   5  15      135.94      113.05     35.66 o 
   5   5  15       12.38       31.91     36.60 o 
   7   5  15        6.10       48.97     30.72 o 
   9   5  15        2.97       50.68     32.45 o 
  11   5  15        3.92       53.50     34.07 o 
 -14   6  15     1537.79     1444.17     31.47 o 
 -12   6  15     1460.99     1493.28     47.09 o 
 -10   6  15     3053.41     3156.97     52.83 o 
  -8   6  15     3021.21     2997.47     43.86 o 
  -6   6  15     3785.35     3793.87     58.19 o 
  -4   6  15     4816.09     4754.60    113.49 o 
  -2   6  15     4705.38     4748.76     78.16 o 
   0   6  15     2865.59     2685.52     81.77 o 
   2   6  15     3590.69     3603.36    104.59 o 
   4   6  15     1681.03     1672.68     37.75 o 
   6   6  15      847.18      834.09     32.63 o 
   8   6  15      850.33      767.12     30.65 o 
  10   6  15      770.87      778.51     44.60 o 
 -13   7  15      496.08      516.37     35.92 o 
 -11   7  15      758.13      713.01     44.35 o 
  -9   7  15      865.45      905.85     31.35 o 
  -7   7  15     1415.20     1570.05     36.09 o 
  -5   7  15     1041.10     1010.36     30.28 o 
  -3   7  15      780.63      787.70     25.90 o 
  -1   7  15     1026.06     1053.34     39.48 o 
   1   7  15     1042.62     1161.79     47.22 o 
   3   7  15      823.54      880.05     36.99 o 
   5   7  15      642.57      656.12     35.87 o 
   7   7  15      486.76      532.60     41.87 o 
   9   7  15      472.10      427.19     35.80 o 
 -14   8  15      780.32      740.94     37.42 o 
 -12   8  15      192.11      224.06     33.82 o 
 -10   8  15      558.20      540.86     34.01 o 
  -8   8  15      559.51      699.41     28.10 o 
  -6   8  15      558.68      626.60     29.69 o 
  -4   8  15      766.34      794.12     28.10 o 
  -2   8  15     1623.93     1609.71     39.38 o 
   0   8  15      683.79      656.18     70.88 o 
   2   8  15      694.38      817.13     36.63 o 
   4   8  15      347.29      365.01     57.66 o 
   6   8  15      578.82      629.17     45.31 o 
   8   8  15      348.50      416.08     40.26 o 
  10   8  15      206.90      209.70     36.77 o 
 -13   9  15     1180.70     1108.43     51.86 o 
 -11   9  15     2728.36     2776.58     91.35 o 
  -9   9  15     3875.63     3730.64     99.59 o 
  -7   9  15     3540.67     3550.72     62.61 o 
  -5   9  15     2293.96     2265.49     31.71 o 
  -3   9  15     1751.53     1818.86     30.22 o 
  -1   9  15     1742.74     1704.30     68.21 o 
   1   9  15     1783.68     1773.48    124.49 o 
   3   9  15     2324.44     2200.62     72.62 o 
   5   9  15     2169.80     2043.48     53.37 o 
   7   9  15     1159.44     1164.02     39.48 o 
   9   9  15      385.46      338.93     38.01 o 
 -12  10  15       41.95       10.61     43.00 o 
 -10  10  15        1.22       29.13     33.85 o 
  -8  10  15        4.49       17.66     28.99 o 
  -6  10  15       32.86       70.97     28.07 o 
  -4  10  15        2.93       23.44     28.84 o 
  -2  10  15       16.53       67.10     26.35 o 
   0  10  15      144.78      151.16     31.46 o 
   2  10  15      126.23      144.44     36.70 o 
   4  10  15      116.55      149.91     36.89 o 
   6  10  15       83.18       96.63     34.52 o 
   8  10  15        2.69        4.97     35.03 o 
 -11  11  15     1662.83     1664.30     40.69 o 
  -9  11  15     2351.36     2320.52     75.27 o 
  -7  11  15     1992.81     1918.39     64.96 o 
  -5  11  15     2219.28     2273.23     46.06 o 
  -3  11  15     2886.47     2924.40     41.16 o 
  -1  11  15     2158.78     2169.97     60.49 o 
   1  11  15     2075.86     2101.09     60.46 o 
   3  11  15     2224.71     2341.53    122.37 o 
   5  11  15     1359.87     1358.80     49.68 o 
   7  11  15      450.74      447.30     37.04 o 
 -12  12  15      488.08      443.07     41.84 o 
 -10  12  15      360.34      309.24     41.25 o 
  -8  12  15      712.69      710.41     35.60 o 
  -6  12  15      902.84      984.70     29.33 o 
  -4  12  15      691.04      721.88     29.59 o 
  -2  12  15      495.04      527.26     28.53 o 
   0  12  15      902.91      912.58     42.88 o 
   2  12  15      617.70      714.94     54.57 o 
   4  12  15      612.93      749.58     39.60 o 
   6  12  15      463.06      478.94     35.35 o 
   8  12  15      231.27      255.80     36.62 o 
 -11  13  15      360.75      370.11     42.00 o 
  -9  13  15      740.91      840.89     43.73 o 
  -7  13  15      655.43      679.01     33.75 o 
  -5  13  15      640.52      701.33     29.62 o 
  -3  13  15      497.01      467.19     29.07 o 
  -1  13  15      463.98      515.84     32.46 o 
   1  13  15      670.55      765.61     34.54 o 
   3  13  15      932.78      974.99     48.97 o 
   5  13  15      381.09      310.04     40.28 o 
   7  13  15      230.24      243.39     38.65 o 
 -10  14  15     1187.61     1195.08     47.52 o 
  -8  14  15     1789.37     1549.69     62.81 o 
  -6  14  15     1820.98     1800.59     58.69 o 
  -4  14  15     1623.65     1553.91     57.31 o 
  -2  14  15     1616.98     1689.49     46.20 o 
   0  14  15     1816.28     1829.47     40.07 o 
   2  14  15      944.06      937.66     34.65 o 
   4  14  15      713.93      692.01     43.94 o 
   6  14  15      516.89      505.45     42.27 o 
  -9  15  15        3.95       41.41     49.71 o 
  -7  15  15       15.61       83.28     36.52 o 
  -5  15  15       96.79       79.90     34.34 o 
  -3  15  15      120.91      117.06     32.32 o 
  -1  15  15       39.83       52.58     31.03 o 
   1  15  15        3.45        0.12     35.17 o 
   3  15  15        0.13        1.70     35.00 o 
   5  15  15        0.50       35.43     40.62 o 
  -8  16  15     1255.09     1214.35     49.51 o 
  -6  16  15     1003.46     1052.13     35.36 o 
  -4  16  15      490.17      521.01     34.05 o 
  -2  16  15      769.53      783.85     35.41 o 
   0  16  15     1047.00      978.69     36.80 o 
   2  16  15      736.07      756.92     39.84 o 
   4  16  15      773.89      733.50     37.71 o 
  -5  17  15      736.75      696.88     33.49 o 
  -3  17  15      548.32      541.62     46.05 o 
  -1  17  15      439.65      487.31     44.67 o 
   1  17  15      221.83      254.28     33.81 o 
  -4  18  15      362.25      453.00     83.56 o 
  -2  18  15      221.04      282.73     41.45 o 
   0  18  15      125.50      120.63     50.87 o 
 -14   0  16     2374.00     2269.73     87.13 o 
 -12   0  16     2182.46     2273.38     65.21 o 
 -10   0  16     2956.01     3048.86     45.62 o 
  -8   0  16     3881.00     3897.57    115.50 o 
  -6   0  16     3572.26     3307.67     69.04 o 
  -4   0  16     4139.22     4098.98    116.92 o 
  -2   0  16     6163.81     5928.34    168.37 o 
   0   0  16     3703.24     3553.19    281.83 o 
   2   0  16     3312.55     3391.90     77.08 o 
   4   0  16     2556.92     2500.11     45.33 o 
   6   0  16     1817.21     2110.77     73.38 o 
   8   0  16      925.59      883.96     50.10 o 
  10   0  16      470.65      540.00     46.14 o 
 -13   1  16      360.47      376.93     31.58 o 
 -11   1  16      660.26      676.60     29.69 o 
  -9   1  16      479.07      480.55     31.75 o 
  -7   1  16      173.21      210.73     34.01 o 
  -5   1  16      128.04      175.51     27.15 o 
  -3   1  16      131.24      170.98     28.09 o 
  -1   1  16      280.24      274.76     35.92 o 
   1   1  16      523.14      583.38     33.94 o 
   3   1  16      483.24      473.20     26.54 o 
   5   1  16      159.46      212.24     31.07 o 
   7   1  16      147.09      189.26     36.46 o 
   9   1  16      128.97      154.62     33.11 o 
 -14   2  16     1547.40     1452.73     36.54 o 
 -12   2  16     1410.36     1490.28     31.48 o 
 -10   2  16     1446.81     1441.34     47.66 o 
  -8   2  16     1446.01     1616.18     35.55 o 
  -6   2  16      580.82      561.07     30.04 o 
  -4   2  16      939.95      940.08     27.75 o 
  -2   2  16     2667.95     2536.22     35.86 o 
   0   2  16     1969.61     1983.58     82.23 o 
   2   2  16     1334.76     1315.81     34.41 o 
   4   2  16      985.38     1057.23     31.99 o 
   6   2  16      475.23      477.90     30.86 o 
   8   2  16      287.78      254.18     32.30 o 
  10   2  16      373.99      316.29     34.66 o 
 -13   3  16     1200.63     1175.92     41.99 o 
 -11   3  16     1289.51     1311.87     53.27 o 
  -9   3  16     1503.64     1493.00     44.64 o 
  -7   3  16     1757.68     1790.40     52.11 o 
  -5   3  16     2497.83     2446.27     37.23 o 
  -3   3  16     2311.58     2147.31     33.91 o 
  -1   3  16     1778.86     1809.52     43.61 o 
   1   3  16     1290.28     1302.40     31.35 o 
   3   3  16     1210.90     1170.45     42.18 o 
   5   3  16      828.76      814.68     34.75 o 
   7   3  16      481.36      591.67     35.60 o 
   9   3  16      397.19      435.81     31.50 o 
 -14   4  16      344.60      382.37     33.30 o 
 -12   4  16      315.73      315.45     30.69 o 
 -10   4  16      148.63      207.84     33.10 o 
  -8   4  16       13.96       40.07     31.18 o 
  -6   4  16       26.30       54.64     29.36 o 
  -4   4  16       73.61       71.97     27.14 o 
  -2   4  16      538.68      519.00     25.97 o 
   0   4  16      246.35      308.74     32.08 o 
   2   4  16      220.27      225.93     35.43 o 
   4   4  16       75.80      110.59     36.84 o 
   6   4  16        5.86       88.80     36.24 o 
   8   4  16       53.64       60.82     34.01 o 
  10   4  16      167.76      199.70     37.80 o 
 -13   5  16     1571.95     1465.30     35.17 o 
 -11   5  16     1424.78     1547.80     36.12 o 
  -9   5  16     3143.06     3159.58     90.77 o 
  -7   5  16     4234.56     4164.36     84.25 o 
  -5   5  16     5705.82     5835.66    111.00 o 
  -3   5  16     5428.99     5451.60    107.41 o 
  -1   5  16     4248.51     4175.34    105.84 o 
   1   5  16     2457.51     2361.87     59.95 o 
   3   5  16     2238.29     2465.34     97.06 o 
   5   5  16     1455.17     1456.41     60.03 o 
   7   5  16     1052.79     1012.58     30.08 o 
   9   5  16      851.14      826.49     34.52 o 
 -14   6  16      116.00      175.98     46.70 o 
 -12   6  16      240.24      275.18     32.09 o 
 -10   6  16      520.07      490.39     30.97 o 
  -8   6  16      619.54      723.78     31.89 o 
  -6   6  16      550.34      543.04     30.28 o 
  -4   6  16      326.39      367.84     29.20 o 
  -2   6  16      133.78      155.89     26.79 o 
   0   6  16      406.59      467.15     27.60 o 
   2   6  16      202.43      238.22     36.00 o 
   4   6  16      160.29      193.19     43.60 o 
   6   6  16       87.45      114.85     38.26 o 
   8   6  16      120.46      175.95     33.90 o 
 -13   7  16     1156.02     1059.55     66.19 o 
 -11   7  16     1126.36     1164.02     32.90 o 
  -9   7  16     3280.59     3248.94     63.37 o 
  -7   7  16     2650.89     2772.09     59.15 o 
  -5   7  16     1655.21     1679.14     42.40 o 
  -3   7  16     2045.09     2105.94     35.24 o 
  -1   7  16     2855.78     2727.06     59.89 o 
   1   7  16     1576.40     1610.56     54.95 o 
   3   7  16     1565.14     1556.52     70.84 o 
   5   7  16     1037.00      994.15     53.11 o 
   7   7  16      636.78      623.80     44.67 o 
   9   7  16      316.31      340.93     50.54 o 
 -12   8  16      805.25      855.52     37.30 o 
 -10   8  16     1538.58     1511.89     37.60 o 
  -8   8  16     1758.10     1870.94     40.91 o 
  -6   8  16     2026.80     2050.00     39.07 o 
  -4   8  16     1973.05     1960.17     28.18 o 
  -2   8  16     1690.85     1768.57     31.20 o 
   0   8  16     1403.31     1434.66     39.57 o 
   2   8  16     1289.22     1317.34     46.29 o 
   4   8  16     1246.80     1288.49     55.05 o 
   6   8  16      889.72     1043.33     54.34 o 
   8   8  16      437.42      514.14     37.03 o 
 -11   9  16       35.83       58.43     32.98 o 
  -9   9  16      507.52      552.52     31.27 o 
  -7   9  16      339.65      408.28     30.85 o 
  -5   9  16      187.80      240.88     33.48 o 
  -3   9  16      512.59      544.36     27.97 o 
  -1   9  16      622.10      606.79     27.44 o 
   1   9  16       33.19       84.01     31.20 o 
   3   9  16       39.14      105.63     35.39 o 
   5   9  16       38.64       22.80     34.33 o 
   7   9  16        2.23       42.57     34.03 o 
 -12  10  16      730.61      817.63     37.93 o 
 -10  10  16     1290.50     1279.25     32.14 o 
  -8  10  16     1912.10     1994.08     62.60 o 
  -6  10  16     1917.16     2000.97     58.69 o 
  -4  10  16     1629.16     1733.57     35.98 o 
  -2  10  16     1406.93     1490.39     28.41 o 
   0  10  16     1352.32     1416.46     53.91 o 
   2  10  16     1573.43     1601.76     39.60 o 
   4  10  16     1913.97     1924.19     68.61 o 
   6  10  16     1146.86     1103.01     58.46 o 
   8  10  16      421.45      355.64     35.50 o 
 -11  11  16      203.83      206.51     36.10 o 
  -9  11  16       73.82      119.61     32.10 o 
  -7  11  16      235.96      318.57     32.23 o 
  -5  11  16      129.14      114.59     31.15 o 
  -3  11  16       60.82       97.30     28.96 o 
  -1  11  16       37.97       72.15     30.15 o 
   1  11  16      189.31      288.32     30.56 o 
   3  11  16       43.83      126.43     39.15 o 
   5  11  16      121.82       75.62     39.44 o 
   7  11  16       61.27      133.97     37.44 o 
 -10  12  16      615.24      679.37     39.40 o 
  -8  12  16      916.68      998.26     33.05 o 
  -6  12  16     1179.71     1330.56     39.03 o 
  -4  12  16     1044.25     1143.98     44.93 o 
  -2  12  16      743.18      781.37     28.55 o 
   0  12  16      910.76      925.39     36.66 o 
   2  12  16     1051.92     1025.64     36.39 o 
   4  12  16      884.02      780.84     59.24 o 
   6  12  16      491.76      475.98     42.21 o 
  -9  13  16      846.90      777.17     39.81 o 
  -7  13  16     1320.24     1304.71     38.60 o 
  -5  13  16     1476.32     1458.48     46.90 o 
  -3  13  16     1534.99     1502.08     59.86 o 
  -1  13  16     1389.47     1396.86     45.13 o 
   1  13  16     1205.03     1225.06     39.51 o 
   3  13  16      405.85      437.15     34.50 o 
   5  13  16      289.43      271.20     42.23 o 
  -8  14  16       60.68       91.52     38.74 o 
  -6  14  16       25.83       14.88     30.32 o 
  -4  14  16        0.93       24.39     31.30 o 
  -2  14  16       39.81      102.84     31.09 o 
   0  14  16       66.73      125.89     31.91 o 
   2  14  16       48.77      111.62     33.78 o 
   4  14  16       38.05       49.98     35.82 o 
  -7  15  16     1365.31     1273.24     39.94 o 
  -5  15  16     1048.28      996.18     35.06 o 
  -3  15  16      875.92      919.32     35.85 o 
  -1  15  16      873.88      870.46     36.01 o 
   1  15  16      716.20      728.40     60.43 o 
   3  15  16      510.42      492.11     36.95 o 
  -6  16  16      269.84      284.34     35.38 o 
  -4  16  16      442.31      527.73     81.76 o 
  -2  16  16      284.80      295.88     33.90 o 
   0  16  16      188.08      236.68     35.70 o 
   2  16  16      111.77       79.47     59.69 o 
 -13   1  17     2596.70     2548.56     35.09 o 
 -11   1  17     2343.07     2334.36     63.37 o 
  -9   1  17     2868.68     2897.62     58.94 o 
  -7   1  17     1891.96     1807.51     42.52 o 
  -5   1  17     1898.92     1877.52     39.55 o 
  -3   1  17     2539.58     2457.95     50.27 o 
  -1   1  17     3939.10     3736.99    101.58 o 
   1   1  17     1718.80     1750.75     69.55 o 
   3   1  17     1441.89     1388.49     31.89 o 
   5   1  17      808.99      785.59     32.02 o 
   7   1  17      466.56      406.16     33.01 o 
   9   1  17      202.73      201.34     40.13 o 
 -12   2  17      531.08      497.87     31.17 o 
 -10   2  17      609.34      621.15     50.74 o 
  -8   2  17      977.65      977.98     34.37 o 
  -6   2  17     1198.15     1250.15     30.80 o 
  -4   2  17      889.09      824.71     28.61 o 
  -2   2  17      639.02      621.29     29.41 o 
   0   2  17      979.51     1022.94     39.77 o 
   2   2  17     1445.57     1467.29     51.12 o 
   4   2  17     1177.33     1285.78     53.14 o 
   6   2  17      626.38      720.53     32.50 o 
   8   2  17      252.41      234.01     35.18 o 
 -13   3  17      859.17      874.06     34.41 o 
 -11   3  17      521.69      534.50     35.07 o 
  -9   3  17     1094.95     1296.33     34.04 o 
  -7   3  17     1103.12     1182.65     36.52 o 
  -5   3  17      869.81      881.93     29.29 o 
  -3   3  17      626.97      558.46     29.64 o 
  -1   3  17     1532.88     1555.95     46.45 o 
   1   3  17      676.00      645.18     30.72 o 
   3   3  17      586.88      646.77     34.83 o 
   5   3  17      216.23      295.87     40.78 o 
   7   3  17      103.96      136.33     33.25 o 
   9   3  17       78.87       91.17     37.81 o 
 -12   4  17     1174.62     1185.64     37.12 o 
 -10   4  17      866.77      905.22     34.98 o 
  -8   4  17     1666.97     1701.42     32.99 o 
  -6   4  17     1865.93     1926.81     31.56 o 
  -4   4  17     2115.50     2089.56     51.71 o 
  -2   4  17     2533.65     2474.93     47.38 o 
   0   4  17     2668.37     2615.24     62.50 o 
   2   4  17     1441.22     1517.91     47.09 o 
   4   4  17     1285.10     1438.44     61.02 o 
   6   4  17     1036.33      986.89     49.26 o 
   8   4  17      864.72      879.72     43.22 o 
 -13   5  17      114.18      156.65     31.56 o 
 -11   5  17        1.62       35.50     35.69 o 
  -9   5  17       85.21       93.69     29.89 o 
  -7   5  17      181.06      196.65     30.84 o 
  -5   5  17      182.78      220.14     27.47 o 
  -3   5  17      141.47      166.11     29.59 o 
  -1   5  17       33.66       70.89     29.44 o 
   1   5  17       28.89       53.16     29.37 o 
   3   5  17       40.77       21.15     38.43 o 
   5   5  17        1.33       59.33     40.10 o 
   7   5  17        3.51       51.56     40.12 o 
 -12   6  17     1356.99     1358.18     39.73 o 
 -10   6  17     1475.08     1500.56     36.97 o 
  -8   6  17     3005.76     2905.52     60.38 o 
  -6   6  17     2948.42     3004.94     36.54 o 
  -4   6  17     2303.69     2343.76     56.06 o 
  -2   6  17     2315.63     2267.89     43.19 o 
   0   6  17     1912.62     1858.25     40.01 o 
   2   6  17     1100.09     1154.69     46.76 o 
   4   6  17     1072.16     1134.67     41.08 o 
   6   6  17      975.44      938.52     40.40 o 
   8   6  17      580.45      650.87     43.23 o 
 -11   7  17      864.23      768.14     32.25 o 
  -9   7  17     1245.55     1313.50     41.27 o 
  -7   7  17     1420.44     1407.21     33.73 o 
  -5   7  17     1655.31     1620.57     34.71 o 
  -3   7  17     1564.40     1545.15     33.57 o 
  -1   7  17      840.66      893.97     26.29 o 
   1   7  17      874.13      917.23     40.57 o 
   3   7  17      676.68      598.99     38.03 o 
   5   7  17      420.52      483.68     39.50 o 
   7   7  17      280.23      365.55     41.59 o 
 -12   8  17      565.57      540.43     35.62 o 
 -10   8  17      853.98      785.69     32.50 o 
  -8   8  17     1842.70     1985.21     52.20 o 
  -6   8  17      976.47      959.94     33.97 o 
  -4   8  17      532.76      648.07     32.29 o 
  -2   8  17      942.97      933.36     29.59 o 
   0   8  17      868.79      931.98     30.14 o 
   2   8  17      466.41      532.98     37.85 o 
   4   8  17      614.61      602.38     36.38 o 
   6   8  17      308.03      370.52     43.57 o 
 -11   9  17     1258.60     1134.03     36.30 o 
  -9   9  17     1352.97     1349.57     55.97 o 
  -7   9  17     1708.03     1725.18     39.39 o 
  -5   9  17     1637.84     1619.87     38.66 o 
  -3   9  17     1591.75     1663.19     30.56 o 
  -1   9  17     1322.70     1287.74     28.79 o 
   1   9  17     1521.42     1459.70     54.03 o 
   3   9  17     1494.46     1453.24     44.67 o 
   5   9  17     1268.53     1247.68     72.17 o 
   7   9  17      623.62      639.00     42.06 o 
 -10  10  17        0.55       48.79     32.06 o 
  -8  10  17       34.30       88.85     34.93 o 
  -6  10  17        0.65       56.84     34.30 o 
  -4  10  17        0.05       73.09     28.60 o 
  -2  10  17       23.62       11.81     31.79 o 
   0  10  17       42.14       81.54     58.97 o 
   2  10  17        0.66       44.60     34.27 o 
   4  10  17        7.16       89.10     39.99 o 
   6  10  17        0.01       48.92     41.81 o 
  -9  11  17      636.73      711.31     33.42 o 
  -7  11  17     1492.85     1484.06     47.68 o 
  -5  11  17     1781.41     1862.50     47.79 o 
  -3  11  17     1091.42     1117.12     31.38 o 
  -1  11  17      854.67      931.80     29.96 o 
   1  11  17      747.84      712.98     38.95 o 
   3  11  17      512.47      582.43     45.10 o 
   5  11  17      454.03      420.70     42.29 o 
  -8  12  17      357.32      354.96     33.86 o 
  -6  12  17      356.82      388.91     38.44 o 
  -4  12  17      449.92      367.31     29.46 o 
  -2  12  17      479.13      497.03     29.53 o 
   0  12  17      542.62      612.39     33.69 o 
   2  12  17      360.88      387.57     36.06 o 
   4  12  17      173.22      160.00     41.45 o 
  -7  13  17      223.43      301.58     40.52 o 
  -5  13  17      201.76      200.83     31.94 o 
  -3  13  17      132.56      151.71     33.69 o 
  -1  13  17      284.00      315.91     31.90 o 
   1  13  17      253.09      234.02     36.59 o 
   3  13  17      152.81      147.28     37.24 o 
  -6  14  17     1705.12     1711.39     43.58 o 
  -4  14  17     1896.40     1781.24     84.62 o 
  -2  14  17     1380.22     1336.67     33.40 o 
   0  14  17      921.30      867.41     35.12 o 
   2  14  17      706.25      796.35     38.61 o 
  -5  15  17      185.19      194.39     36.25 o 
  -3  15  17      158.88      203.44     33.35 o 
  -1  15  17       37.44      100.67     32.24 o 
 -12   0  18     2554.90     2517.95    132.13 o 
 -10   0  18     2310.93     2184.48     55.38 o 
  -8   0  18     2421.27     2250.12     62.43 o 
  -6   0  18     1827.47     1818.40     62.37 o 
  -4   0  18     1850.78     1799.80     45.78 o 
  -2   0  18     2005.20     1847.70     83.31 o 
   0   0  18     3142.62     3070.18    161.84 o 
   2   0  18     2304.22     2366.92    207.40 o 
   4   0  18     1487.05     1526.20     44.39 o 
   6   0  18      800.10      768.28     44.93 o 
   8   0  18      405.36      326.21     60.01 o 
 -11   1  18      181.64      182.88     32.03 o 
  -9   1  18      185.16      228.41     33.71 o 
  -7   1  18      414.88      464.08     30.38 o 
  -5   1  18      483.16      437.35     30.27 o 
  -3   1  18      233.88      248.30     27.91 o 
  -1   1  18      158.80      180.18     30.00 o 
   1   1  18      268.73      216.32     39.91 o 
   3   1  18      259.67      218.26     34.25 o 
   5   1  18      174.13      164.51     29.38 o 
   7   1  18       80.65      110.95     35.71 o 
 -12   2  18     1163.42     1208.66     35.36 o 
 -10   2  18      772.90      763.71     36.48 o 
  -8   2  18     1162.08     1211.99     33.00 o 
  -6   2  18     1030.45     1041.35     39.57 o 
  -4   2  18     1183.53     1171.72     29.82 o 
  -2   2  18     1252.55     1235.40     35.82 o 
   0   2  18     1586.88     1649.05     97.31 o 
   2   2  18      706.12      680.69     33.56 o 
   4   2  18      681.58      727.00     34.27 o 
   6   2  18      457.75      507.81     36.81 o 
 -11   3  18     1049.59     1066.29     37.38 o 
  -9   3  18     1632.81     1647.53     57.33 o 
  -7   3  18     2147.90     2226.63     47.82 o 
  -5   3  18     1577.66     1506.06     44.33 o 
  -3   3  18      912.97      895.12     29.77 o 
  -1   3  18     1063.90     1024.87     36.01 o 
   1   3  18      812.68      844.74     41.40 o 
   3   3  18      567.99      622.34     36.99 o 
   5   3  18      461.88      425.38     41.20 o 
   7   3  18      292.25      258.61     37.49 o 
 -12   4  18      448.75      362.69     34.52 o 
 -10   4  18      120.23      150.06     34.31 o 
  -8   4  18      374.12      455.41     32.07 o 
  -6   4  18      448.59      437.66     28.09 o 
  -4   4  18      155.79      120.38     27.68 o 
  -2   4  18       48.39       36.28     29.37 o 
   0   4  18      289.07      306.18     30.56 o 
   2   4  18      109.60      119.67     31.49 o 
   4   4  18       66.31       -7.47     43.43 o 
   6   4  18       47.98      119.74     51.66 o 
 -11   5  18     1555.75     1630.60     37.13 o 
  -9   5  18     1958.65     1878.96     34.87 o 
  -7   5  18     2512.40     2561.33     58.21 o 
  -5   5  18     2316.08     2452.04     77.31 o 
  -3   5  18     1713.00     1780.49     38.40 o 
  -1   5  18     2325.00     2272.17     50.50 o 
   1   5  18     1593.05     1657.44     38.33 o 
   3   5  18      915.20     1064.06     46.24 o 
   5   5  18      732.90      697.91     40.72 o 
   7   5  18      693.13      588.24     63.38 o 
 -10   6  18       59.83      146.19     33.04 o 
  -8   6  18       27.72       60.44     32.86 o 
  -6   6  18      116.24      134.44     28.38 o 
  -4   6  18      389.00      380.04     30.82 o 
  -2   6  18      377.76      405.23     28.44 o 
   0   6  18       48.37       72.13     29.42 o 
   2   6  18       98.08      143.77     31.73 o 
   4   6  18      168.81      195.32     38.68 o 
   6   6  18      205.09      280.45     41.25 o 
 -11   7  18      667.68      751.78     37.07 o 
  -9   7  18      590.90      594.02     34.60 o 
  -7   7  18      873.94      998.56     34.15 o 
  -5   7  18     1049.86     1092.70     32.04 o 
  -3   7  18      855.43      914.57     34.62 o 
  -1   7  18     1270.40     1303.73     38.50 o 
   1   7  18     1292.02     1391.13     52.20 o 
   3   7  18     1103.91     1142.35     50.45 o 
   5   7  18      905.80      770.52     45.04 o 
 -10   8  18      962.03      908.24     35.95 o 
  -8   8  18     1019.24     1026.92     35.58 o 
  -6   8  18     1428.45     1438.36     32.41 o 
  -4   8  18     1154.68     1138.45     36.37 o 
  -2   8  18      732.49      698.86     31.33 o 
   0   8  18      552.79      543.01     31.33 o 
   2   8  18      866.71      831.80     70.23 o 
   4   8  18      575.69      661.15     65.94 o 
   6   8  18      387.31      421.03     42.34 o 
  -9   9  18      124.72      211.06     34.87 o 
  -7   9  18      137.20      219.78     34.89 o 
  -5   9  18       75.57      120.91     31.31 o 
  -3   9  18        1.65       33.51     29.50 o 
  -1   9  18       30.46       75.30     28.74 o 
   1   9  18       46.79       56.14     30.68 o 
   3   9  18      112.94       98.95     42.87 o 
   5   9  18      141.17      181.21     39.60 o 
  -8  10  18      882.57      838.64     38.25 o 
  -6  10  18     1392.40     1328.93     38.65 o 
  -4  10  18     1496.42     1527.98     32.84 o 
  -2  10  18     1326.60     1343.59     34.23 o 
   0  10  18     1084.72      919.10     32.63 o 
   2  10  18      667.83      607.07     40.46 o 
   4  10  18      369.79      446.37     47.00 o 
  -7  11  18      103.44      155.09     36.95 o 
  -5  11  18       90.76      101.72     34.91 o 
  -3  11  18      309.10      296.78     33.04 o 
  -1  11  18      180.76      233.37     29.98 o 
   1  11  18      138.41      180.00     37.09 o 
   3  11  18      114.02      125.60     35.51 o 
  -6  12  18      901.48      913.23     34.99 o 
  -4  12  18      835.04      825.56     32.93 o 
  -2  12  18      764.06      818.14     34.33 o 
   0  12  18      798.24      774.95     32.50 o 
   2  12  18      442.04      434.22     35.28 o 
  -5  13  18     1389.99     1418.55     36.53 o 
  -3  13  18     1417.02     1471.37     39.59 o 
  -1  13  18      752.04      763.01     33.66 o 
   1  13  18      491.81      523.68     38.86 o 
 -11   1  19     1449.95     1411.16     34.76 o 
  -9   1  19     1236.66     1158.08     53.31 o 
  -7   1  19     1720.29     1711.80     30.94 o 
  -5   1  19     2007.73     1970.90     32.59 o 
  -3   1  19     1442.93     1418.54     32.58 o 
  -1   1  19     1511.31     1423.87     53.17 o 
   1   1  19     2065.12     2111.78     86.57 o 
   3   1  19     1377.12     1421.90     62.38 o 
   5   1  19      774.36      846.80     38.56 o 
 -10   2  19      523.92      566.61     51.20 o 
  -8   2  19      737.94      852.61     30.43 o 
  -6   2  19      653.77      651.72     29.75 o 
  -4   2  19      436.45      441.01     31.21 o 
  -2   2  19      331.90      392.16     29.31 o 
   0   2  19      503.01      509.32     37.10 o 
   2   2  19      313.01      294.34     38.24 o 
   4   2  19      193.13      214.98     35.63 o 
   6   2  19      178.20      208.53     39.03 o 
 -11   3  19      617.54      610.09     38.57 o 
  -9   3  19      507.51      583.75     34.38 o 
  -7   3  19      699.38      696.90     30.33 o 
  -5   3  19      886.99      805.06     42.43 o 
  -3   3  19      557.57      554.60     32.58 o 
  -1   3  19      388.71      427.56     35.88 o 
   1   3  19      288.83      291.66     42.64 o 
   3   3  19      185.41      265.38     37.31 o 
   5   3  19      187.77      157.29     37.42 o 
 -10   4  19     1230.21     1243.62     35.67 o 
  -8   4  19     1742.43     1671.47     37.43 o 
  -6   4  19     1770.24     1774.78     54.18 o 
  -4   4  19     1724.86     1783.65     41.94 o 
  -2   4  19     1213.52     1177.77     34.70 o 
   0   4  19     1078.11     1031.64     31.66 o 
   2   4  19      685.48      737.75     36.24 o 
   4   4  19      665.04      707.09     39.27 o 
  -9   5  19        7.01        1.94     33.87 o 
  -7   5  19      111.89      145.20     29.75 o 
  -5   5  19       57.82       80.63     30.09 o 
  -3   5  19       10.98       23.12     30.65 o 
  -1   5  19        0.61       26.97     32.06 o 
   1   5  19       40.08       73.22     32.80 o 
   3   5  19        1.52       56.07     35.22 o 
   5   5  19        0.24       69.16     49.37 o 
 -10   6  19     1501.78     1340.19     69.63 o 
  -8   6  19     1382.61     1363.42     48.96 o 
  -6   6  19     1285.39     1294.25     35.71 o 
  -4   6  19     1114.11     1126.29     35.95 o 
  -2   6  19      708.81      673.41     30.98 o 
   0   6  19     1242.60     1297.67     36.68 o 
   2   6  19     1036.12     1063.75     33.92 o 
   4   6  19      627.00      661.29     70.49 o 
  -9   7  19      129.20      158.77     34.79 o 
  -7   7  19      310.59      329.62     30.88 o 
  -5   7  19      637.62      526.24     31.23 o 
  -3   7  19      686.05      632.85     32.44 o 
  -1   7  19      421.88      455.51     30.34 o 
   1   7  19      277.29      291.12     31.34 o 
   3   7  19      222.12      212.75     43.34 o 
  -8   8  19      178.62      226.73     36.53 o 
  -6   8  19      202.04      226.34     31.16 o 
  -4   8  19      314.55      350.12     32.17 o 
  -2   8  19       54.52       40.30     31.42 o 
   0   8  19      143.47      145.72     29.26 o 
   2   8  19      195.70      179.78     33.37 o 
   4   8  19      223.99      223.07     42.80 o 
  -7   9  19      773.85      771.04     38.25 o 
  -5   9  19     1101.29     1196.62     34.93 o 
  -3   9  19     1294.29     1299.48     35.87 o 
  -1   9  19     1184.77     1215.83     51.70 o 
   1   9  19     1118.16     1106.50     40.58 o 
   3   9  19      764.39      809.47     60.78 o 
  -6  10  19       22.52       36.04     33.30 o 
  -4  10  19        5.30       10.95     34.55 o 
  -2  10  19      100.03      108.31     33.55 o 
   0  10  19       18.42       21.52     31.34 o 
   2  10  19        7.62       72.08     36.11 o 
  -5  11  19     1105.72     1117.36     37.10 o 
  -3  11  19     1135.30     1102.94     33.95 o 
  -1  11  19     1081.57     1013.40     36.46 o 
  -8   0  20     1670.36     1606.68     42.83 o 
  -6   0  20     1821.86     1706.04     48.96 o 
  -4   0  20     1705.96     1613.75     53.81 o 
  -2   0  20      741.16      662.71     47.67 o 
   0   0  20     1008.34      980.65     83.47 o 
   2   0  20      909.51      877.10     69.38 o 
   4   0  20      618.00      595.95     61.55 o 
  -9   1  20      189.28      246.36     29.71 o 
  -7   1  20      245.58      278.00     31.46 o 
  -5   1  20      166.20      165.15     31.43 o 
  -3   1  20      206.59      188.68     33.14 o 
  -1   1  20      359.67      390.43     32.25 o 
   1   1  20      340.18      415.77     44.33 o 
   3   1  20      110.88      179.36     48.05 o 
  -8   2  20     1041.09      996.71     32.23 o 
  -6   2  20     1271.11     1245.78     32.14 o 
  -4   2  20     1542.30     1481.97     32.94 o 
  -2   2  20      567.97      585.17     61.99 o 
   0   2  20      464.50      453.55     33.25 o 
   2   2  20      521.06      535.22     45.59 o 
   4   2  20      410.15      439.79     37.72 o 
  -9   3  20      648.95      681.68     31.74 o 
  -7   3  20      604.05      567.86     32.57 o 
  -5   3  20      720.10      727.53     40.58 o 
  -3   3  20      922.88      932.84     31.81 o 
  -1   3  20      715.52      806.78     55.53 o 
   1   3  20      621.64      614.33     37.35 o 
   3   3  20      520.21      566.24     41.13 o 
  -8   4  20      241.43      272.42     30.48 o 
  -6   4  20      262.93      224.21     31.42 o 
  -4   4  20      408.40      407.70     31.14 o 
  -2   4  20      202.75      210.56     31.21 o 
   0   4  20      220.99      234.49     32.90 o 
   2   4  20      151.71      149.95     43.36 o 
  -7   5  20      921.35      888.50     36.01 o 
  -5   5  20      922.98      950.02     33.95 o 
  -3   5  20      799.80      774.92     32.03 o 
  -1   5  20      455.61      410.08     32.35 o 
   1   5  20      578.80      559.82     36.85 o 
   3   5  20      632.92      640.34     63.11 o 
  -6   6  20      176.40      173.44     30.76 o 
  -4   6  20      161.53      215.58     32.31 o 
  -2   6  20      205.29      260.99     33.66 o 
   0   6  20       74.90       76.07     31.90 o 
   2   6  20       34.33       95.57     37.85 o 
  -7   7  20      457.59      483.20     33.31 o 
  -5   7  20      500.17      546.60     33.36 o 
  -3   7  20      442.19      437.83     33.65 o 
  -1   7  20      257.06      244.82     33.52 o 
   1   7  20      458.01      474.90     37.08 o 
  -6   8  20      662.94      658.83     41.88 o 
  -4   8  20      791.05      848.87     34.89 o 
  -2   8  20     1137.03     1215.22     41.84 o 
   0   8  20      973.24      944.31     35.76 o 
  -3   9  20       77.36      100.63     36.25 o 
  -1   9  20        3.89       49.93     61.82 o 
  -5   1  21     1308.92     1210.51     45.46 o 
  -3   1  21     1345.81     1192.00     36.21 o 
  -1   1  21      626.32      515.12     33.95 o 
   1   1  21      584.42      611.76     41.20 o 
  -6   2  21       90.38      137.52     34.22 o 
  -4   2  21      162.95      178.09     39.51 o 
  -2   2  21      299.58      338.43     35.46 o 
   0   2  21      302.60      268.93     34.20 o 
  -5   3  21      321.44      306.61     33.53 o 
  -3   3  21      355.64      402.31     32.12 o 
  -1   3  21       70.46       83.82     33.69 o 
  -4   4  21      975.80      934.34     32.99 o 
  -2   4  21      721.36      629.43     34.93 o 
  -3   5  21        0.25       92.74     51.98 o 
  -1   5  21        4.06       -6.72     80.47 o 
                                                 
